# Supplementary material for: MicroRNA identification and expression analysis of wheat thermo-sensitive male sterile line BNS366 for fertility transformation
Source: Front Plant Sci. 2025 Nov 26;16:1662041. doi: 10.3389/fpls.2025.1662041 (PMC12689989; doi:10.3389/fpls.2025.1662041)
Supplement: Supplementary file 1 [file DataSheet1.zip]

Archive with 15 entries (14 files):
- Supplementary Materials/
- Supplementary Materials/Figure S1.Relative expression, perfect secondary structures and MFE of six novel miRNAs.docx
- Supplementary Materials/Figure S2. miRNAs expression level between qPCR and RNA-seq.docx
- Supplementary Materials/Figure S3. Schematic representation of the binding of five miRNAs with opposite expression patterns to their anchored target gene mRNAs.docx
- Supplementary Materials/Table S1. The primers used for qRT-PCR in this study.xlsx
- Supplementary Materials/Table S10. The co-expression relationship between 7 miRNAs and their corresponding 15 target genes.xlsx
- Supplementary Materials/Table S11. The comparison results between the novel miRNAs identified in this study and previous researches..xlsx
- Supplementary Materials/Table S2. Library sequencing quality analysis.xlsx
- Supplementary Materials/Table S3. Summary of known miRNAs information detail.xlsx
- Supplementary Materials/Table S4. Summary of novel miRNAs information detail.xlsx
- Supplementary Materials/Table S5. Analysis of miRNA family members.xlsx
- Supplementary Materials/Table S6. Identification of differentially expressed known miRNAs.xlsx
- Supplementary Materials/Table S7. Identification of differentially expressed novel miRNAs.xlsx
- Supplementary Materials/Table S8 Information on 1,086 potential target transcripts of 30 differentially expressed miRNAs.xlsx
- Supplementary Materials/Table S9. Analysis of target gene expression patterns in different tissues.xlsx
