# Supplementary material for: MicroRNA identification and expression analysis of wheat thermo-sensitive male sterile line BNS366 for fertility transformation
Source: Front Plant Sci. 2025 Nov 26;16:1662041. doi: 10.3389/fpls.2025.1662041 (PMC12689989; doi:10.3389/fpls.2025.1662041)
Supplement: Supplementary file 1 [file DataSheet1.zip › Supplementary Materials/Table S1. The primers used for qRT-PCR in this study.xlsx]

## Sheet: Table S1
Table S1. The primers used for qRT-PCR in this study.
Types	Primer name	Primer Sequence (5’-3’)
miRNAs	tae-miR9653a	TTTGAGACTTTGGCCATGGC
	tae-miR9662a	TTGAACATCCCAGAGCCACCG
	tae-miR9662b	TGAACATCCCAGAGCCACCG
	tae-miR395a	CGGTGAAGTGTTTGGGGGAACTC
	tae-miR9672b	CGCGTACCACGACTGTCATTAAGCA
	tae-miR396	AACTGTGAACTCGCGGGGATG
	tae-miR5062	TGAACCTTAGGGAACAGCCGCAT
	tae-miR9652	CGGCGAAGCTTAATGAGAACATGTG
	tae-miR9670	GCGAGGTGGAATACTTGAAGAAGA
	tae-miR159a	GCGTTTGGATTGAAGGGAGCTCTG
	tae-miR531	CTCGCCGGAGCAGCGTGCA
	tae-miR159b	GCGTTTGGATTGAAGGGAGCTCTG
	1D_6425	CATGGCCAAGGCCTCTGAGGT
	2A_6922	TACTAATGCGGCCGCGAGTGAAGC
	2B_8724	GTTCCAAAGGGATCGCATTGAT
	4B_21959	TGTCGCGAGCTTAGGATGTCTC
	6D_35192	GACTGGCCAGAGGAGAGTGGTA
	7A_39175	GATCCGAGTGGCGGCACCA
	The universal reverse primer was provided by miRNA cDNA Synthesis Kit
Genes	TraesCS3D02G154500F	AAGTTTGGATTTGGAGGAGGAAGGC
	TraesCS3D02G154500R	ACAGAGCATGGCAGTAGCATTGAC
	TraesCS5D02G192700F	TGCCTGCCTATGATGGAAGAAAGAG
	TraesCS5D02G192700R	TGCTGGAGGTGGTACAGGTCTG
	TraesCS5B02G448700F	GCATCTGTCGGCAAGGAGGAGA
	TraesCS5B02G448700R	AGCACCGCTGGAGCCTTAGAA
	TraesCS5B02G451400F	TGCCTGCCTATGATGGAAGAAAGAG
	TraesCS5B02G451400R	TACCTCCCTGTTCACAGCCCTTG
	TraesCS5D02G454200F	CAAGTTGCCTGCCTATGATGGAAGA
	TraesCS5D02G454200R	CCAGCAATCCGAATGGTGATCTTGT
	TraesCS3B02G251700F	CGAAGATGCGTCGGCGATGT
	TraesCS3B02G251700R	GCGATGAGGTCGATCTCGTAGGA
	TraesCS6B02G028000F	AACGACATCAAGCGGCTCATCTC
	TraesCS6B02G028000R	GAGGTAGAAACTGCGGCTCAGAG
	TraesCS6B02G023200F	CGGCAACCACTTCTGCTGTAGAT
	TraesCS6B02G023200R	TCAAGGTCGGACGAGAGAATGTAGA
	TraesCS6D02G023000F	CCGCCAATGTAGAGCACTTGAAGA
	TraesCS6D02G023000R	CGGAGATGAGGAACTCGGACCTAA
	TraesCS6B02G043100F	TTGGCTCCTTCGACAACTTCTTCC
	TraesCS6B02G043100R	ACACGACATTGGGCTTGATAACCTT
	TraesCS6A02G020300F	TTGCAGGATTGTGATATCGCCAAGT
	TraesCS6A02G020300R	CACGCCACCATTGCCTGAACA
	TraesCS6B02G027600F	TTCCTCTGTGCCAGCGTGGA
	TraesCS6B02G027600R	ACCAGGCGTGCGATCTCAGAA
	TraesCS6B02G059600F	CAATGTGAAGCTCCTGGCAGAGTG
	TraesCS6B02G059600R	CTGGCGGTGAAGATCATCGGTATT
	TraesCS7D02G446700F	CGGCCTCATCGGCAACAAGT
	TraesCS7D02G446700R	GCGTGTTCCAGAAGTTCTTGACCT
	TraesCS7D02G383200F	AAGAGGAGGCAGAGGAGCAGGA
	TraesCS7D02G383200R	GTCAGACCAGCTAAACAGTCAGGG
