# Supplementary material for: MicroRNA identification and expression analysis of wheat thermo-sensitive male sterile line BNS366 for fertility transformation
Source: Front Plant Sci. 2025 Nov 26;16:1662041. doi: 10.3389/fpls.2025.1662041 (PMC12689989; doi:10.3389/fpls.2025.1662041)
Supplement: Supplementary file 1 [file DataSheet1.zip › Supplementary Materials/Table S10. The co-expression relationship between 7 miRNAs and their corresponding 15 target genes.xlsx]

## Sheet: Sheet3
Table S10. The co-expression relationship between 7 miRNAs and their corresponding 15 target genes
	NN1	SL1	NN2	SL2		NN1	SL1	NN2	SL2
miR395a	1	0.168725	1	0.212471	TraesCS3D02G154500	1	1.32819	1	1.74315
miR5062	1	10.9504	1	2.65334	TraesCS5D02G192700	1	0.237812	1	0.497345
miR9652	1	11.9274	1	4.8844	TraesCS5B02G448700	1	4.21767	1	0.558177
					TraesCS5B02G451400	1	4.54914	1	0.627897
					TraesCS5D02G454200	1	3.15159	1	0.470519
miR9653a	1	0.0285688	1	0.395438	TraesCS3B02G251700	1	10.2869	1	0.122672
miR9662a	1	0.0323477	1	0.328826	TraesCS6B02G028000	1	8.77375	1	0.995396
					TraesCS6B02G023200	1	6.79682	1	0.659696
					TraesCS6D02G023000	1	6.39821	1	0.5237
miR9662b	1	0.0881623	1	0.320992	TraesCS6B02G043100	1	2.45209	1	1.01444
					TraesCS6A02G020300	1	6.55654	1	0.586072
					TraesCS6B02G027600	1	7.79416	1	0.597541
					TraesCS6B02G059600	1	0.605376	1	0.382406
					TraesCS7D02G446700	1	5.01113	1	0.0676896
miR9672b	1	0.465017	1	0.886096	TraesCS7D02G383200	1	3.58384	1	0.482237
