# Supplementary material for: MicroRNA identification and expression analysis of wheat thermo-sensitive male sterile line BNS366 for fertility transformation
Source: Front Plant Sci. 2025 Nov 26;16:1662041. doi: 10.3389/fpls.2025.1662041 (PMC12689989; doi:10.3389/fpls.2025.1662041)
Supplement: Supplementary file 1 [file DataSheet1.zip › Supplementary Materials/Table S11. The comparison results between the novel miRNAs identified in this study and previous researches..xlsx]

## Sheet: Sheet2
Table S11. The comparison results between the novel miRNAs identified in this study and previous researches.
References	Novel miRNAs identified in this study	Mature sequence	Novel miRNAs identified by previous researches
Han et al. (2021)	1A_119	agcucggugaaggaccggaccggc	chrUn_49521
	5A_23939		chrUn_49522
	7B_42428
	Un_49461
	Un_49462
	1A_322	uauuggcucggcucacucagg	chr1A_part1_470
	1B_2164		chr1D_part1_5040
	1D_4474		chrUn_48628
	Un_48416
	1A_377	cgaauguauuuuuuauggcuug	chr1A_part1_521
	1B_3389		chr1B_part1_3172
	1B_3390		chr1D_part1_5964
	1D_5642
	1B_2092	ugagaagguagaucauaauagc	chr1B_part1_2434
	1D_4408		chr1D_part1_4944
	1D_4424		chr1D_part1_4955
			chr1D_part1_4956
	1D_5567	cuuguuugucauuaagcuucug	chr2B_part2_10122
	3A_11496	uucgccgguggcacauuucccu	chr3A_part1_13536
	3B_15453	uucgccggagcagcgugcugu	chr1B_part1_2446
			chr3B_part2_17629
	3D_16227	ugaggacauguuaauacugcu	chr3D_part1_18373
	5A_24572	guagccugguuaguuuuucgg	chr5A_part2_27042
	5B_25672	acgaguccugaucugaacugc	chr5B_part2_28540
	5B_26401	cgauggaauguguagugucua	chr5B_part2_29012
	5D_28606	gaggugcggaaacauggcauguug	chr5B_part2_28340
	5D_28842	uucaugcauccauagacugug	chr5D_part1_30986
	6A_31329	ucgcuuggugcagaucgggac	chr6B_part1_35649
	6B_34169
	6D_35070
	6A_31444	guuacauacguugcgagcugcacc	chr6D_part1_37067
	6D_35184
	6A_31989	uuucugaaggguuuaucgagg	chr6A_part1_33645
	6A_32387	gcagcaccaccaagauucaca	chr6A_part2_34505
	6B_34571		chr6B_part2_36555
	6D_36603		chr6D_part2_38559
	6B_32511	caacugugacacuuccggcau	chr6B_part1_34661
	7B_40486	acggguagacucaucggcaucaag	chr7B_part2_42524
	7D_45152	uacuuugacucugccuucaaugcu	chr7D_part1_45306
	7D_45980	cuuugguaaucucuggaucgg	chr7D_part1_45928
	Un_49635	cauugguuguagcacgguugu	chrUn_49661
Sun et al. (2018)	3A_12576	acuggaugacgcgggagcuaa	>novel_2
	3B_15272
	3D_17520
Li et al. (2019)	4A_18797	cauggacuaugaggacacguc	PC-3p-41962_47
	4A_20722	uuugcuuaagucgucgucuca	PC-5p-141532_13
	7B_40308	gcgaaggauuugcagauacuc	PC-5p-93683_20
	7D_44056
