# Supplementary material for: MicroRNA identification and expression analysis of wheat thermo-sensitive male sterile line BNS366 for fertility transformation
Source: Front Plant Sci. 2025 Nov 26;16:1662041. doi: 10.3389/fpls.2025.1662041 (PMC12689989; doi:10.3389/fpls.2025.1662041)
Supplement: Supplementary file 1 [file DataSheet1.zip › Supplementary Materials/Table S2. Library sequencing quality analysis.xlsx]

## Sheet: Table S2
Table S2. Library sequencing quality analysis
Sample	Raw reads	Average	Clean reads	Average	GC Content (%)	>Q30%
SL1-1	10120901		9909139		50.88	97.31
SL1-2	13980697	12022380	13806502	11858471	51.16	96.14
SL1-3	11965542		11859773		49.75	97.17
SL2-1	15263687		14994317		50.7	97.55
SL2-2	12705108	13664738	12526042	13455460	51.43	97.45
SL2-3	13025418		12846021		51.66	97.4
NN1-1	14380369		14215191		51.73	96.94
NN1-2	12902880	14025764	12705024	13823035	50.75	97.33
NN1-3	14794043		14548890		51.11	97.48
NN2-1	17127727		16863126		52.02	97.69
NN2-2	13529758	14605432	13414531	14434405	51.72	97.53
NN2-3	13158812		13025557		51.96	97.28
Note: SL1: Pollen mother cell period under sowing period I; SL2: Tetrad period under sowing period I; NN1: Pollen mother cell period under sowing period IV; NN2: Tetrad period under sowing period IV
