# Supplementary material for: MicroRNA identification and expression analysis of wheat thermo-sensitive male sterile line BNS366 for fertility transformation
Source: Front Plant Sci. 2025 Nov 26;16:1662041. doi: 10.3389/fpls.2025.1662041 (PMC12689989; doi:10.3389/fpls.2025.1662041)
Supplement: Supplementary file 1 [file DataSheet1.zip › Supplementary Materials/Table S3. Summary of known miRNAs information detail.xlsx]

## Sheet: known_miRNA_detail
Table S3. Summary of known miRNAs information detail
miRNA_name	miRNA_seq	miRNA_length	pre_name	pre_seq	pre_length	pre_position
tae-miR1118	CACUACAUUAUGGAAUGGAGGGA	23	tae-MIR1118	GAAGCACGUGGAUAGAGGAAGCACUACAUUAUGGAAUGGAGGGAGUAUGUUGUAGGCAAUGAUUGUUUGCCUUGAAGAUUUUAUAGAUCCUGCUCUGGUCUUUCUGAUUUUGUCUGUUCCUUUUUUUUAUGUUUGGUUCG	140	3A(-):117818485-117818624
tae-miR1120a	ACAUUCUUAUAUUAUGAGACGGAG	24	tae-MIR1120a	GCGGCCGCCCGGGCAGGUACUCCCUCCGUCCCAUAAUAUAAGAACAUUUUUGACAGUGUAGUGUCAAAAACAUUCUUAUAUUAUGAGACGGAGGGAGUAUUUCCCAGCUCCUGAAUCAC	119	-
tae-miR1120b-3p	UUCUUAUAUUGUGGGACAGAG	21	tae-MIR1120b	UAAAUACUCCCUCUGUCCCAAAAUAUAAGAACAUUUUUGACACUAUUGUAAUGUUAAAAAUGUUCUUAUAUUGUGGGACAGAGGGAGUAGUUU	93	7B(+):15312620-15312712
tae-miR1125	AACCAACGAGACCAACUGCGGCGG	24	tae-MIR1125	UUUGGCCGUAAAUUUAACCAACGAGACCAACUGCGGCGGGAACAAAAAUUAUAUCGCUGAAUUAUAUCAAAAAUACGAAUUCAGUAGCAUAGGUUUUGCUCCCGCCACAUUCGGUCUUGUUGGUUAAAUUUACGGUCAAA	140	1B(+):93806865-93807004
tae-miR1127a	UCCUUCCGUUCGGAAUUAC	19	tae-MIR1127a	ACAUUAGAUGUACUCAACUACUCCUUCCGUUCGGAAUUACUCGUCCAAGAAAUAAAUGUAUCUAAAUGCAUUUUAGUUGUAGAUACAUCCAUUUUUAUCAUUUUUGUGACAAGUAAUUCCGAACGGAGGGAGUAUAUUCUAAUGUUGGAUC	151	4B(+):126057135-126057285
tae-miR1127b-3p	ACAAGUAUUUCUGGACGGAGG	21	tae-MIR1127b	CAUGACAGAUGCUUCUGUCCGGAAAUACUUGUCCUAGAAAUCGGUGUAUCUAGACUUAUUUUAAUUAUAGACACAUCCAUUUUAUCCAUUUAUAAGACAAGUAUUUCUGGACGGAGGGAGUAUUAUA	127	2A(+):6474469-6474595
tae-miR1131	UAGUACCGGUUCGUGGCUAACC	22	tae-MIR1131	CAUUAGUACCGGUUCGUGGCUAACCUUUAGCACCGGUUCGUGCCACGAACCGGUACUAAUGAGGGUGGUGGCAGGAUGUUGUCAGUCUGGGCCCCCUCCA	100	7A(-):173702698-173702797
tae-miR1135	CUGCGACAAGUAAUUCCGAACGGA	24	tae-MIR1135	CUACUCCCUCCAUUCGGAAUUACUUGUCUCGGAUAUGGAUGUAUCUAGAACUAAAAUACGUCUAGAUACAUCUAUUUCUGCGACAAGUAAUUCCGAACGGAGGGAGUAG	109	1A(-):203987144-203987252
tae-miR1136	UUGUCGCAGGUAUGGAUGUAUCUA	24	tae-MIR1136	UACUCCCUCCGUUCCGAAUUACUUGUCGCAGGUAUGGAUGUAUCUAGAUGUAUUUUAGUUCUAAAUACAUCCAUUUCUGCGACGAGUAAUUUGAAACGGAGGGAGUA	107	7D(-):221246135-221246241
tae-miR156	UGACAGAAGAGAGUGAGCACA	21	tae-MIR156	UCCUCUCUCUCUCUCUCUCUGCGUGUCGACCGUCUGCUGUGUCCGAUGGGAUCGGUCGGGGGCUGCGGUGGAGGGUUGAUGAUGGUGCGAAUGGCUGACAGAAGAGAGUGAGCACACAGCGGCAGACUACGUCUGGUAAAGAGGACGGAUGGAUGCGAAGAGAGAUAUAGACGCAGCUGCUGUUGCGUGCUCACCCUCUCUCUGUCAGCGUUCCGCCAUCAAUCAAUCUAUCCAUCCAUCUCCCCUUGCCGUUCCCAUCGCUUCGCAGCUCGACUGCC	278	-
tae-miR159a	UUUGGAUUGAAGGGAGCUCUG	21	tae-MIR159a	GUGGAGCUCCUAUCAUUCCAAUGAAGGGUCUACCGAAGGGUUUGUGCAGCUGCUUGUUCAUGGUUCCCACUAUCCUAUCUCCAUUAGAAUACGAGGAGAUAGGCUUGUGGUUUGCAUGACCGAGGAGCCGCUUCGAUCCCUCGCUGACCGCUGUUUGGAUUGAAGGGAGCUCUGCAU	177	3D(-):840138-840314
tae-miR159b	UUUGGAUUGAAGGGAGCUCUG	21	tae-MIR159b	GAGCUCCUUUCGGUCCAAAAAGGGGUGUUGCUGUGGGUCGAUUGAGCUGCUGGGUCAUGGAUCCCGUUAGCCUACUCCAUGUUCAUCAUUCAGCUCGAGAUCUGAAAGAAACUACUCCAAUUUAUACUAAUAGUAUGUGUGUAGAUAGGAAAAUGAUGGAGUACUCGUUGUUGGGAUAGGCUUAUGGCUUGCAUGCCCCAGGAGCUGCAUCAACCCUACAUGGACCCUCUUUGGAUUGAAGGGAGCUCUGCAUCU	255	-
tae-miR160	UGCCUGGCUCCCUGUAUGCCA	21	tae-MIR160	AGAGGUGAAAACAAUGGGAUAUGCCUGGCUCCCUGUAUGCCACUCGCGUAGCUGCCAACUCCCCAAACCUUGCGUUGGCUCUACCGCGGAUGGCGUGCGAGGAGCCAAGCAUGACCGUCUCUCUCUCUCUCUCUCUCUCUCUCUCUC	147	5B(+):233412448-233412594
tae-miR164	UGGAGAAGCAGGGCACGUGCA	21	tae-MIR164	GGUGGAGAAGCAGGGCACGUGCAUCCAUUUCCAGCUCGGCAUUCCCGGCGUCCGGCCGGCCGGCUGCCGCGGCCUUGCCUGGCUGGGUAGUGCGUCGCUCGAUCCGGCCGUGCGCCGGCGGCCGGCCCUUGCAUGCAUGUGCCUUUCUUCUCCACC	156	-
tae-miR167a	UGAAGCUGCCAGCAUGAUCUA	21	tae-MIR167a	CUGCCCAAGGGAACGAGUGAAGCUGCCAGCAUGAUCUAGCUCCGAGUGAUCAAACAAGAAACGCUGCGGCAGCCUCACUUCUUCCCGCCGUUGGGCACAACUACUUCU	108	-
tae-miR167b	UGAAGCUGACAGCAUGAUCUA	21	tae-MIR167b	CUGCCCAAGGGAACGAGUGAAGCUGACAGCAUGAUCUAUCUCCGAGUGAUCAAACAAGAAACGCUGCGGCAGCCUCACUUCUUCCCGGCG	90	-
tae-miR167c-5p	UGAAGCUGCCAGCAUGAUCUGC	22	tae-MIR167c	CCUUUGCUGGUGUGAGAGACUGAAGCUGCCAGCAUGAUCUGCUCAUCCAGCAUGCGCCGAAACCGCGUUCGGUUGCGCGGGGUUAUCUUGGAAUUUUUGCUCCAUCAGAUCAUGCUGCAGCUUCAUUUUCUCACGGCCACCAACAGA	147	6D(+):53810988-53811134
tae-miR171a	UGAUUGAGCCGUGCCAAUAUC	21	tae-MIR171a	UGGAAUGGUCACUAUGAUGUUGGCUCGACUCACUCAGACCACGCCUGCCGGCCGGCCGUAGCCAUGCAUCUGCAUGCGGUGGUGGCUCUGAUUGAGCCGUGCCAAUAUCUCAGUGCUCUUUCAUGCAUGC	130	5A(-):134091588-134091717
tae-miR171b	UUGAGCCGUGCCAAUAUCACG	21	tae-MIR171b	UGAGUUAAUCCUGCGAGGGGAGUGAACGCGGUAUUGGUGCGGUUCAAUCAGAGAGCUGGCGCCCCAGGAGGCAAGGGGUUCCUCCCUUCGAUUGAGCCGUGCCAAUAUCACGCGGUUUCUCAUGAAUCGCAUCCUCCU	138	2D(-):132845309-132845446
tae-miR1847-5p	ACCUGCAGUUGGGCCAAUGAC	21	tae-MIR1847	CCGUAACUGUACCUGCAGUUGGGCCAAUGACAUGUGGGCCUAACAGACGGCUGGCCCACAUGCCAUUGAUCCAACUGUAGGUGCAGUUACGGC	93	-
tae-miR2275-3p	UUUGGUUUCCUCCAAUAUCUCG	22	tae-MIR2275	AAUUUUGGCAGAUGAAUUUGAGUGUUGGAUGGGACCAAAUCUUACCGCCGGGUGUGGCAAGAUUUGGUUUCCUCCAAUAUCUUAUGUUCAUAUGUCAGACACUGAGUGUUAGCUACAACAAGUGAUAGUUGGAUGGACACCUGGGCCUGUCUCAAGAACCAAACCUCGCAAGCUGAAUGUGAGAUUUGGAUGGAACCAAAUCUUCAGCUAUAGUGGCACAAGAUUUGGUUUCCUCCAAUAUCUCGUCUUCAACUGUCCCUGAUGA	265	-
tae-miR319	UUGGACUGAAGGGAGCUCCCU	21	tae-MIR319	AGUUUGAGGGAGCUCACUUCAGUCCACUCAUGGGAGGUAGCGGGGAUUGAACGAGCUGCCGACUCAUUCACUCGAGCACACAGUAGAUAUGAGACUAGUCCAGGGCAUACCAGUAUGUUACAAUAUGUACUGUGCGAAUGAGCGAAUGCAGCGGGAGAUUGUUCUCUCUUUCCUCCUCCAUGCUUGGACUGAAGGGAGCUCCCUCAUCUCU	211	4D(-):46944255-46944465
tae-miR395a	GUGAAGUGUUUGGGGGAACUC	21	tae-MIR395a	CUUACAGUGGGUUCCUUGCAAGCACUUCAUGAGGCAUUAUUAAAAAUGCCACUGUGAAGUGUUUGGGGGAACUCUUG	77	-
tae-miR395b	UGAAGUGUUUGGGGGAACUC	20	tae-MIR395b	CUGAAGUGUUUGGGGGAACUCUUGGUGUCACCAAGCAUUUAGUAGACAUUGGCCACAUAUCAUAAGAGAGAUGCAUCAAUGGGCUGAAUGUUUGGUCUUACCAUGGGUUCCUUGCAAGCACUUC	124	-
tae-miR396-5p	AACUGUGAACUCGCGGGGAUG	21	tae-MIR396	GGCUUUCUUGAACUGUGAACUCGCGGGGAUGGGGAUUCCCUGGAUUGUGGCGCUCCUGCCUUCUCUUCGGCCGUCUCCGCCUGUUGAUGGUUCAAGAAAGCCC	103	-
tae-miR397-5p	UCACCGGCGCUGCACACAAUG	21	tae-MIR397	CGCAAAGGUGCCAUUGAGUGCAGCGUUGAUGAACCGUCCUACUCCUCCGAGGCCGGAGCGGUUCACCGGCGCUGCACACAAUGACGGCUCUGC	93	6A(-):120354266-120354358
tae-miR398	UGUGUUCUCAGGUCGCCCCCG	21	tae-MIR398	AUACGCGAGGAAAUUCCUGCGGGGUCGAACUGGGAACACAUGGGAUACGAACCGCUUGAUUGACGAGCGACUCUUAUCAACUCAUGUGUUCUCAGGUCGCCCCCGCUGGAGCCUCCUCGC	120	3B(-):663360015-663360134
tae-miR408	CUGCACUGCCUCUUCCCUGGC	21	tae-MIR408	AUUUUGUGAGUGGAGAGGGGGGAGGAGACAGGGAUGGAGCAGAGCAAGGGAUGAGGCAAGCAACAAAAUUUACCACCUGAUUAUGAGAAGAGGGAGAGAGUUGCCAGAGCUUCUGUUGCUGUUGUUGCUCCCUCCCUGCACUGCCUCUUCCCUGGCUCCCCUCCCAAAUCUCUCCCUCCCCCUCUCU	187	-
tae-miR444a	UUGCUGCCUCAAGCUUGCUGC	21	tae-MIR444a	GACUCGAGAUAUGCAUGUGGCGGCACCGAGCAUGAGGCAACAACUGCAUUACUUGCGGGGAAGGCGCAAGUAGGACACCUGCAUUACUUGCAAACAAGGCGCAAAAUUAAUAGAAGAUCACCAUACUUGUGGCUUUCUUGCAAGUCAUGCAGUUGCUGCCUCAAGCUUGCUGCCUCCCUUUGCCAAAGCUAUCAGAAAAAACAUAAAGUUCUGUUAGUUUCCCUAAACUUUAAAAACAUAAAGUUCUGUUAGUUUCCCUAAACUUUAAAACAUGUUCUACAAAAUUGAUCUAGAAAUGAUUGGCUUACUGUGCUAAUUUAAAGCAAUAUAAUUACUCGACAACUGCAUAUGCACAUGUUAGAAGCAAGGCAGUAGAAUACUUAUGUUUUCAUCUACUGG…	426	-
tae-miR444b	UUGCUGCCUCAAGCUUGCUGC	21	tae-MIR444b	GAUAUGCAUGUGGCGGCACCGAGCAUGAGGCAACAACUGCAUUACUUGCGGGGAAGGCGCAAGUAGGACACCUGCAUUACUUGCAAACAAGGCGCACCAUACUUGUGGCUUUCUUGCAAGUCGUGCAGUUGCUGCCUCAAGCUUGCUGCCUCCACAUGUAUA	162	-
tae-miR5048-5p	UUUGCAGGUUUUAGGUCUAAGU	22	tae-MIR5048	UCUAGCAAUAUAUUUGCAGGUUUUAGGUCUAAGUGGUGAAUAUCGAUCUCUGAAUAUAUUGAUAACCUUCACAAAUUUGCUGAUUAUUUUGUAGAGCUAUUAUUGUCCCACAUGCAUAUCCAUGACUAAAAAAAGCAAAAAAGUAAUAAUUGGGUGUUGUGUUCUCACAAAGAAAGAUGGAAAAGUUUAACAAAAACUUGUGAAGGAAGAUGAAUGCUUUGAUUAUGCAUGAAUCCAUAAUGAUAAAGUGCUAUUGAAUGAUCAAGUAAUUUGUAAGGUUUUUAUUAUCUUCGCAAGAGUUGUAUUGUUAAUUUAGACCUAGACAUGCAAGUAUAUUUCUAGG	343	-
tae-miR5050	UUGAACGACCUCACCAUGUCG	21	tae-MIR5050	GCCGGUUGAACGACCUCACCAUGUCGACCGCCUCUCCUCAAGAAGUGCCAGGGAGAUCUGCUCGUGCCAUGAUGAGGUCGUUCAACCAGC	90	-
tae-miR5062-5p	UGAACCUUAGGGAACAGCCGCAU	23	tae-MIR5062	CGUAGCUUCUUGAACCUUAGGGAACAGCCGCAUAACACCAUUAACUUGAAAACCACUUAUCUUAUCCCAAAACUGCUCCUACCACAAUAUAAGGGGUAAGGAAUGGUUUUUAGUUUGUGAGGUCAUGCGGAUUUUUCACCAAGGUUCAAGUGGUUAUC	158	-
tae-miR5084	AUACAGUACUGCAGAGGAUCCUAA	24	tae-MIR5084	AAAAAAGGGGUUUAGAUCCUCUGCAGUACCGUAUGGUGCUGUAGUAUGGAUAACAUGUGGGGCCAGGUCUCACCUGGCAGUGACUGUACAACAUCAUACAGUACUGCAGAGGAUCCUAACCCCUUAAAA	129	1A(+):219935406-219935534
tae-miR5086	ACAUUGGUGGAAGGCGUGGUA	21	tae-MIR5086	ACACAAAAUCACAUUGGUGGAAGGCGUGGUAAAGAAACAAAAUCGAUGCUUCGAAAAUGUUACUUACAAAAGCAUUUUGGAGUUUCGAUUUUUUUUUUUUUUGCACGACUUCCACCAAUGUGAUUUCGCGC	131	1D(-):106288641-106288771
tae-miR530	UGCAGUGGCAUAUGCAACUCU	21	tae-MIR530	GUUAUGGGAUAGAGCUGCAUUUGCACCUGCACCUAGAGAGGAAGAAAGGUCGAGGGCUUGGAACUUGGCCAUGCAUGCGAUUGCGAUGCAUGCAACGUUCUCCUUGACCCUCUCGCUCUUCCUGUAGGUGCAGUGGCAUAUGCAACUCUAUCACAGGCA	159	2A(+):45376849-45377007
tae-miR531	CGCUCGCCGGAGCAGCGUGCA	21	tae-MIR531	GGUGGCUCCGCUCGCCGGAGCAGCGUGCAACGGAGGGAUCCCGCGCGCUGCUCCGUCGAGCGUGGCCACC	70	4B(-):6658635-6658704
tae-miR5384-3p	UGAGCGCGCCGCCGUCGAAUG	21	tae-MIR5384	UGCCGACCCCUUCGCCGGUCGCGCGUUCCCCUUGCGGUGAGCGCGCCGCCGUCGAAUGGAUCGGUG	66	1A(-):15633879-15633944
tae-miR6197-5p	UCUGUAAACAAAUGUAGGACG	21	tae-MIR6197	AAGUACUCCCUCUGUAAACAAAUGUAGGACGUUUUUGCAGUUUAAAUUAAACUGCUAAAACAUCUUACAUUUGUGUACAGAGGGAAUAUAU	91	1A(-):142658741-142658831
tae-miR6201	UGACCCUGAGGCACUCAUACCG	22	tae-MIR6201	ACCUGAGUUUGACCCUGAGGCACUCAUACCGCCAGCUUGUUUAGAAUGCUAGCCGCAUGAGUGCCUCAUGCAGCGGUAUCGCCGGUAUGAGUGUUUCAGGGUCAAGCUUCGGU	113	6A(-):206659204-206659316
tae-miR7757-5p	AUAAAACCUUCAGCUAUCCAUC	22	tae-MIR7757	UGCAUUACAUAUAAAACCUUCAGCUAUCCAUCUCCAUAUCAGCCUGUCUCUCUUAAUUUUGAAACAUUUUGGAAAUAUGCUUAAAUAUCCUUGAACAUAAGAACGAGCCACACAUGCUGCACCAAUACUAUGAAAAGUAGCAUAGAAUGAGUAAAAGAGGCUCUUGACUUUUAGAUCAUGCAAGAGCUUUGAUCUACAGGUAAACCCUUUUUUACUAACUACUAGCAGCUUUAAUCUGCCUUCUUAUCUAUAUGAUUAGUUAUUAUGUCUAAGUAUGUUUUUAGAAGAUUAAGCAAGCUCAUUCGAUAUGUAAAUGGAUAGUUUGAGGUUUUAUUUAUAAUGAU	344	3D(-):111891336-111891679
tae-miR9652-3p	AAGCUUAAUGAGAACAUGUG	20	tae-MIR9652	CUAUUGAGAUGUGUUUGUCACCUGUUUGUCAUUAAGUUUCUUAGUGCCUUUGCCAUCUUAGUGAAGGGUCAAAAGGUACUUAGAAGCUUAAUGAGAACAUGUGACAAACGUACUUCGAGGCGGA	124	2D(-):143094648-143094771
tae-miR9652-5p	CCUGUUUGUCAUUAAGUUUCUU	22	tae-MIR9652	CUAUUGAGAUGUGUUUGUCACCUGUUUGUCAUUAAGUUUCUUAGUGCCUUUGCCAUCUUAGUGAAGGGUCAAAAGGUACUUAGAAGCUUAAUGAGAACAUGUGACAAACGUACUUCGAGGCGGA	124	2D(-):143094648-143094771
tae-miR9653a-3p	UUUGAGACUUUGGCCAUGGCC	21	tae-MIR9653a	CCAUCGCUUUGGUUCCCAGGCCAUGGCCAAGGUCUCGUGAGGUUCGCGUGACCUUUGAGACUUUGGCCAUGGCCAUGGUGGCCAUGGCAUGUUG	94	-
tae-miR9653b	UGGCCAAGGUCUCUUGAGGCU	21	tae-MIR9653b	CCACGGCCAUGGCCAAGGUCUCUUGAGGCUUGGCCUUGAAGACUUUGGCCAUGUCCAUGG	60	1D(+):134547683-134547742
tae-miR9654a-3p	UUCUGAAAGGCUUGAAGCGAAU	22	tae-MIR9654a	UGCACGUUGGUUCGCUUCAAGCCUUGUGGAAUAGGGUAGACUGCAUGGAGCUAUGUGCAGUGCAGUUUACACUAUUCUGAAAGGCUUGAAGCGAAUUAACUAGCAU	106	3B(-):773196382-773196487
tae-miR9654b-3p	UUCCGAAAGGCUUGAAGCGAAU	22	tae-MIR9654b	AUGCUCACAUUCACGUUGGUUCGCUUCAAGCCUUGAGGAAUAGGGUAAACUGCACGGAGUUAUGUGCAGUGCAGUUUACACUAUUCCGAAAGGCUUGAAGCGAAUUAACUAGCAUUGUGCCUCUU	125	-
tae-miR9655-3p	CAAGGGAAGGAAGUAGCCAAC	21	tae-MIR9655	CGGGUGAUCCGUCUCAGGCGUCGGCUACUUCCUUUCCCUUGCCAGUGCGCCAUGCCGGCGGGUGCACCCCUCUUGCACAGGCAAGGGAAGGAAGUAGCCAACGUCUUGGGCGGAUCUAGCAU	122	-
tae-miR9656-3p	CUUCGAGACUCUGAACAGCGG	21	tae-MIR9656	CCAUGGCUGCGACAGGCACCAUUGUUCAGUGUUUCGAAGGAAAUAAUACCGUUGCUGGGUUUGGAGGACUGUUUUAACGGUAUUAUCUGCUUCGAGACUCUGAACAGCGGUGCCAUAGAAGCUACUGCCC	130	6D(-):169013707-169013836
tae-miR9657a-3p	UGUGCUUCCUCGUCGAACGGU	21	tae-MIR9657a	GCGUGCCGGCUCCGUUCGCCGGAGAAGCUUACUGCGGACCAACGCCGUGUGCUUCCUCGUCGAACGGUGGCGACCACG	78	3B(-):720238412-720238489
tae-miR9657b-5p	UUCGUCGGAGAAGCAUGUUGC	21	tae-MIR9657b	AUAGCGGCGUGCUGACUCCGUUCGUCGGAGAAGCAUGUUGCGGACCAGCGCCGCGUGCUUCCUCGUCGAACGGUGGCGACCACGUUGCACGCGC	94	-
tae-miR9658-3p	AUCGUUCUGGGUGAAUAGGCC	21	tae-MIR9658	UCUGGUAACAAUAGAUUGGGAUUCAGGCGCAGUUCUUUUGACCGAUUCUCCCAGAAUUUUGAGAAUCGCACCUCCUAAACCAAUAGGUUUAAGAUUGUGAGAACGGUCUGAUUCUCAUCGUUCUGGGUGAAUAGGCCAAAAAACCAG	147	-
tae-miR9660-5p	UUGCGAGCAACGGAUGAAUC	20	tae-MIR9660	GCUCUUUCUCUUGCGAGCAACGGAUGAAUCAGCCUUGUUAUCCAAUCCAGAGGUGGCUGAUUUCUCCUUUGCUCGAGUAGAGAAAGAGUA	90	6B(-):190032403-190032492
tae-miR9661-5p	UGAAGUAGAGCAGGGACCUCA	21	tae-MIR9661	UUGGGGAAGAUGAAGUAGAGCAGGGACCUCACGCUCAAGAAGCGGUGAGGUGCCUGACCUACUUCAUCUUCACCAAC	77	-
tae-miR9662a-3p	UUGAACAUCCCAGAGCCACCG	21	tae-MIR9662a	GGGGAGCCCGGCGGCUCUCUGGUGUUCAAGCAGGAACCUCAUGCUACCGGCAGCAUGCGGCGCUUGCUUGAACAUCCCAGAGCCACCGGCGUGCCAA	97	6A(+):54567486-54567582
tae-miR9662b-3p	UGAACAUCCCAGAGCCACCGG	21	tae-MIR9662b	UCGGGGAGCCCGGCGGCUCUCUGGUGUUCAAGCAGGAACCUCAUGCUACCGGCAGCAUGCGGCGCUUGCUUGAACAUCCCAGAGCCACCGGCGUGCCAAA	100	-
tae-miR9663-5p	AAGCGUAGUCGAACGAAUCUG	21	tae-MIR9663	AAGAGAAGCUUGGUCAUCUAAAGCGUAGUCGAACGAAUCUGCCGUUGAUGAGGAUAUGUUCAGAUUCGUUCUAUUACACUUUACAUGAGCAGACUACUCACC	102	6B(+):12097776-12097877
tae-miR9664-3p	UUGCAGUCCUCGAUGUCGUAG	21	tae-MIR9664	GGUCUGAUGGUUAACGAAACCACGGCAUAGAGGCACUGCAAACAUCCGAGAUGAGCAAACUAAGCUUGUCCGUAGUUUGCAGUCCUCGAUGUCGUAGUUUUGUUUUUCCAUCUAUUGU	118	1B(-):141665392-141665509
tae-miR9666a-3p	CGGUAGGGCUGUAUGAUGGCGA	22	tae-MIR9666a	UCAUUCGGAUUCGCCAUCAUACGCCCAACCGUGCAUUUGAUAUGCAUAUAUAUGCAUCACGAGCCACGGUAGGGCUGUAUGAUGGCGAUACCGAUUGG	98	-
tae-miR9666b-3p	CGGUUGGGCUGUAUGAUGGCGA	22	tae-MIR9666b	UCAUUCGGAUUCGCCAUCAUACGUCCAACCGUGCAUUUGAUAUGCAUAUAUAUGCAUCACGAGCCACGGUUGGGCUGUAUGAUGGCGAUACCGAUUGG	98	2A(-):251249264-251249361
tae-miR9668-5p	CCAAUGACAAGUAUUUUCGGA	21	tae-MIR9668	AGAUACAUCCAUUCCAAUGACAAGUAUUUUCGGACGGAGGGAAUACAAGAUUCGACUCCAUGAAGUAGCUUUACCUCUAGCAAUAGAAUAAAAAAAACUCCCUCUGUCCGGAAAUACUUGUCGGACAAAUUGAUGUAUC	139	-
tae-miR9669-5p	UACUGUGGGCACUUAUUUGAC	21	tae-MIR9669	GAGAUUUCCAUACUGUGGGCACUUAUUUGACAAGAAUGAGGAGAAACAUGAAUUCUUGGCAAAUAGUGCCCUUAGUAUGAAAUUCUG	87	-
tae-miR9670-3p	AGGUGGAAUACUUGAAGAAGA	21	tae-MIR9670	CCUGAACGUCUUCUUCAAGUACUCCACUUUUUUUUCUCGCGGAGAAAAAGGUGGAAUACUUGAAGAAGAUUUUCAGGU	78	6D(-):50938062-50938139
tae-miR9671-5p	UGACUUUACACAACUGUCCGGC	22	tae-MIR9671	UAUUGUGAUAUGACUUUACACAACUGUCCGGCAGUACAUUGUCUGAUAGUGUACUGACAGUGUACUGCUCGGCAGGUAUGUAAAGUCAAAUCACAGUAU	99	2A(+):2576016-2576114
tae-miR9672a-3p	CCACGACUGUCAUUAAGCAUC	21	tae-MIR9672a	UCUGUUUGAAGUGAAGAUGAUGCUUAAUGACAGUCGUGGUGUCUUAGAAGAGCCAGGCGACUAUGUCUACGCUGGCCAUUAAGCAUCGUCUUUGCCUAGGACACCACGACUGUCAUUAAGCAUCGCCUUCACCCCAAACAGAGCC	145	5A(+):67467149-67467293
tae-miR9672b	UACCACGACUGUCAUUAAGCA	21	tae-MIR9672b	GUGAAGGCGAUGCUUAAUGACAGUCGUGGUGUCCUAGGUGAAGACGAUGCUUAAUGGCCAGCGUAGACAGUCGCCUGGCUCUUCUAGGAUACCACGACUGUCAUUAAGCAUCAUCUUCAC	120	5D(-):101564640-101564759
tae-miR9673-5p	UAAGAAGCAAAUAGCACAUG	20	tae-MIR9673	CGCCUCGAGGUAAGAAGCAAAUAGCACAUGCAGGAGGUAAGAAAGAAGCAAGCGAAUGCGUGUGCUCUUUCCUUCUUACCCUCGAGCCGG	90	-
tae-miR9674a-5p	GCAUCAUCCAUCCUACCAUUC	21	tae-MIR9674a	AAUUUGUCCAUAGCAUCAUCCAUCCUACCAUUCAACGGCGGCUGCUGCUGCCCACCGGUGGGUAGGAUGGCUGGUGCUAUGGAUAGCUU	89	-
tae-miR9674b-5p	AUAGCAUCAUCCAUCCUACCC	21	tae-MIR9674b	GAACUCGUCCAUAGCAUCAUCCAUCCUACCCUUCAACGGUGGUUGCCGAUUCCCCACGGUGGGUAAGAUGGCUGAUGCUAUGAAUAACUUCA	92	-
tae-miR9676-5p	UGGAUGUCAUCGUGGCCGUACA	22	tae-MIR9676	CUUCACACCGUGGAUGUCAUCGUGGCCGUACAUGAAUCGUCCCCCACAUCCAGCUCUGUUCAAUUUCAGGCAAAGUGGACGUUUCAUUGUACGGCCUGAUGACAUCCACGGCGUGGCU	118	3B(+):200808878-200808995
tae-miR9677a	UGGCCGUUGGUAGAGUAGGAGA	22	tae-MIR9677a	CAAAGGCGGCCUCGCUUCUCUUCCACUCUACCAACAGCCACGUCUCCCCCGCGACCAUGGCGUGGCCGUUGGUAGAGUAGGAGACGAGCAUGGCCACCUGUUCC	104	-
tae-miR9677b	CAGGGCGGGGAACAGGUGGCC	21	tae-MIR9677b	UGCUGGGCAUCAGGGCGGGGAACAGGUGGCCAUGCUCGUCUCCUACUCUACCAACGGCCACGCCAUGGUCGCGGGGGAGACGUGGCUGUUGGUAGAGUGGAAGAGAAGCGAGGCCGCCUUUGAUGGUGAGCACCGCGCA	139	-
tae-miR9679-5p	CAGAACCAGAAUGAGUAGCUC	21	tae-MIR9679	GAGGCGCCUCCAGAACCAGAAUGAGUAGCUCAUGCACCUACUCAACAUAGUGAAUGUGAGCUGCUCAUUCUGGUUUUAGAUGCGCUUCC	89	2D(-):26660550-26660638
tae-miR9772	UGAGAUGAGAUUACCCCAUAC	21	tae-MIR9772	AGCGGCCGUUGAGAUGAGAUUACCCCAUACCAUAUAGCGGCAGCUCGACUCCGCACACGCGUAGGGGGCAAUCUCACCUCAACAGCUUCU	90	5D(-):148334018-148334107
tae-miR9773	UUUGUUUUUAUGUUAUUUUGUGAA	24	tae-MIR9773	UUGUUGUUCAGAAAUAGGAAAGCAGAAUGAAAUCCAGUCUUAGUCAAAUAUUUCAUAUCUCUUCUUAUCCAUUUAAACAUAUGGAUUUAGAGUAGAGCAUAUGGAUCAAUCUAUUUAUAAUUAUAAGAAUCGAAUGUGUUUGUUUUUAUGUUAUUUUGUGAAGAA	165	-
tae-miR9775	UGUGCGCAAUAAGAUUUUGCUA	22	tae-MIR9775	CAUCAUAUUAUGUGCGCAAUAAGAUUUUGCUAUGCUUUCACCGUUGAUUCAACCAAUUGACAUCAAUGUUGAUAAAGGCAUGGAAAAAUCUUAUUGUAUACAUGAUAUGGUG	112	-
tae-miR9776	UUGGACGAGGAUGUGCAACUG	21	tae-MIR9776	UAGCUAGAGCUUGGACGAGGAUGUGCAACUGCGGUACGGUAGGACCUUCAGCUACGACCGGCAGCUGCACAUCCAUGCCCAAGCUCUACCU	91	-
tae-miR9777	AGCAAACAUAUCUGAGCACA	20	tae-MIR9777	GCUGUUUUUGUGCCGUGAUGAUUGCUUUACUUCUGACACCUCUUGUACGAGAAGCGCCUUGAUGCGCUUCGCUGAGCAGAUUGCAGCAAACAUAUCUGAGCACAGUCACACGC	113	6B(-):22816519-22816631
tae-miR9779	CUUAUGCAACGUCUGAGGAU	20	tae-MIR9779	UUGUCUCAUUUCUUAUCUGUGUAUAAGACCAAUGAUCCAUAUUUUUAUGUUGUUUUAAAAGUGUUCUUACCUAUGAUGAGUUGCGAACUGUAUUGCCUACAUUGUUUGAACAAUCUGUGAGAAGCUUAUGCAACGUCUGAGGAUGAACAA	150	-
tae-miR9781	UUUUGUCACAUAUAAUACAUA	21	tae-MIR9781	AAUAUGUGUUAUAUGUCAUGAAAAGUAUAUUAUUAGAUUUCUACACGGAUGUAGUUUCUAAAUAUAUAUUUUUUGUCACAUAUAAUACAUAUU	93	4A(-):168060209-168060301
tae-miR9782	GUAUUAGGUUGGUCAAAUUGACGA	24	tae-MIR9782	AGGUUGUCAAUUUUAUCACCCUAAUAUAAACUAUAUAGCACAAAAAUUAUACCGUUUGAAAAUAGAACAUAUGAAGUUUAUAUUGGUAUAUUUUUUGUAAUAUUUGACUUGUAUUAGGUUGGUCAAAUUGACGACCU	137	5D(+):73096453-73096589
