# Supplementary material for: MicroRNA identification and expression analysis of wheat thermo-sensitive male sterile line BNS366 for fertility transformation
Source: Front Plant Sci. 2025 Nov 26;16:1662041. doi: 10.3389/fpls.2025.1662041 (PMC12689989; doi:10.3389/fpls.2025.1662041)
Supplement: Supplementary file 1 [file DataSheet1.zip › Supplementary Materials/Table S4. Summary of novel miRNAs information detail.xlsx]

## Sheet: novel_miRNA_detail
Table S4. Summary of novel miRNAs information detail
miRNA_id	miRNA_seq	miRNA_length	pre_name	pre_seq	pre_length	pre_position	score
1D_4424	ugagaagguagaucauaauagc	22	1D_4424	ugagaagguagaucauaauagcugagcgaaaugaaagugauauuguugcucaauuguuaugaucugcuucucau	74	1D(+):51038117-51038191	18244.9
1D_4408	ugagaagguagaucauaauagc	22	1D_4408	ugagaagguagaucauaauagcugagcgaaaugaaagugauauuguugcuuaauuguuaugaucugcuucucau	74	1D(+):50960030-50960104	18244.8
2B_8724	uuccaaagggaucgcauugau	21	2B_8724	uuccaaagggaucgcauugaucgaucucuccgugcaaggucgauggaucagugcaaucccucuggaau	68	2B(+):786139781-786139849	12352
2D_10410	uuccaaagggaucgcauugau	21	2D_10410	uuccaaagggaucgcauugaucgaucucuccgucaucggcgugcaaggucgauggaucagugcaaucccucuggaau	77	2D(+):650221337-650221414	12342.2
2A_7909	uuccaaagggaucgcauugau	21	2A_7909	uuccaaagggaucgcauugauccaucucuccguaaccggcgcucaagaucgauggaucagugcaaucccucuggaau	77	2A(-):774802398-774802475	12310.5
6A_31330	ucgcuuggugcagaucgggac	21	6A_31330	ucgcuuggugcagaucgggacccuccgcccgccccgacgggccggaucccgccuugcaccaagugaau	68	6A(+):53784507-53784575	9192.8
6B_34169	ucgcuuggugcagaucgggac	21	6B_34169	ucgcuuggugcagaucgggacccuccgcccgccccgacgggccggaucccgccuugcaccaagugaau	68	6B(-):103294159-103294227	9192.8
6D_35070	ucgcuuggugcagaucgggac	21	6D_35070	ucgcuuggugcagaucgggacccucagcccgccccgacgggccggaucccgccuugcaccaagugaau	68	6D(+):43191743-43191811	9191.7
1A_377	cgaauguauuuuuuauggcuug	22	1A_377	agccauaacacguacauucagcucuggcaucccacgcacgcuguggcuuguguagccgaauguauuuuuuauggcuug	78	1A(+):419025471-419025549	5246.7
7B_40308	gcgaaggauuugcagauacuc	21	7B_40308	gcgaaggauuugcagauacuccguaaaaucacuuuauggagucucugccaauucuucgugu	61	7B(+):112632601-112632662	2996.5
7D_44056	gcgaaggauuugcagauacuc	21	7D_44056	gcgaaggauuugcagauacuccguaaaaucacuuuauggagucucugccaauucuucgugu	61	7D(+):150757024-150757085	2996.5
6A_31989	uuucugaaggguuuaucgagg	21	6A_31989	uuucugaaggguuuaucgaggaagagguggguugugcaucucuccucgaugaaaccuucggauauc	66	6A(-):29948429-29948495	1591
5B_25233	aggucaugcuggaguuucauc	21	5B_25233	gugaagcugccagcaugaucugaugaccuaacucauggaucagaguccaugucaaucaggucaugcuggaguuucauc	78	5B(+):66745766-66745844	1244.8
5D_29770	aggucaugcuggaguuucauc	21	5D_29770	gugaagcugccagcaugaucugaugaccuaagucauggaucagaauccaugucaaucaggucaugcuggaguuucauc	78	5D(-):63632615-63632693	1244.7
5A_24178	aggucaugcuggaguuucauc	21	5A_24178	gugaagcugccagcaugaucugaugaccuaacucauggaucagaauccaugucaaucaggucaugcuggaguuucauc	78	5A(-):53588820-53588898	1244.7
5D_30444	uucggaccaggcuucauuccc	21	5D_30444	gaaugacgccggguccgaaagagagacgcgcgcauggcgugcguguggcgcguuucggaccaggcuucauuccc	74	5D(-):458932222-458932296	805
5B_27450	uucggaccaggcuucauuccc	21	5B_27450	gaaugacgccggguccgaaagagagacgcgcgcauggugugcguguggcgcguuucggaccaggcuucauuccc	74	5B(-):562984084-562984158	805
5A_24698	uucggaccaggcuucauuccc	21	5A_24698	gaaugacgccggguccgaaagagagacgcauggcgugcguguggcgcguuucggaccaggcuucauuccc	70	5A(-):578021264-578021334	804.9
Un_47825	uuuggaucguggauaguagaau	22	Un_47825	acuucuauccacauccaaaucaugaguaaugaaagaucgugucacuuucacugcccacgauuuggaucguggauaguagaau	82	Un(+):245549788-245549870	675.6
Un_49762	uuuggaucguggauaguagaau	22	Un_49762	acuucuauccacauccaaaucaugaguaaugaaagaucgugucacuuucacugcccacgauuuggaucguggauaguagaau	82	Un(-):391463548-391463630	675.6
Un_49716	uuuggaucguggauaguagaau	22	Un_49716	acuucuauccacauccaaaucaugaguaaugaaagaucgugucacuuucacugcccacgauuuggaucguggauaguagaau	82	Un(-):370801032-370801114	675.6
2B_8229	uuuggaucguggauaguagaau	22	2B_8229	acuucuauccacauccaaaucaugaguaaugaaagaucgugucacuuucacugcccacgauuuggaucguggauaguagaau	82	2B(+):77851128-77851210	675.6
6B_34571	gcagcaccaccaagauucaca	21	6B_34571	gcagcaccaccaagauucacaucgcauccgucguaaaauuaaauuuaugcgacgcgccagaugaugagaaucuugaugaugcugcau	87	6B(-):702433190-702433277	414.8
2B_8118	aaacucgugcauguggagcucagu	24	2B_8118	aaacucgugcauguggagcucaguuugaguccggcacguagcuaaugu	48	2B(+):39862169-39862217	414.7
6D_36603	gcagcaccaccaagauucaca	21	6D_36603	gcagcaccaccaagauucacaucggauccgucguaaaaucaaauuuaugcgacgcgccaggugaugagaaucuugaugaugcugcau	87	6D(-):460873277-460873364	413.8
6A_32387	gcagcaccaccaagauucaca	21	6A_32387	gcagcaccaccaagauucacaucggauccgucgucguaaauuaaauuuaugcgacgcgccaggugaugagaaucuugaugaugcugcau	89	6A(-):607452480-607452569	413.3
1D_6425	cauggccaaggccucugagguuc	23	1D_6425	cauggccaaggccucugagguucgcgugaccuuuuaggccucgcccaugg	50	1D(-):490933681-490933731	401.5
Un_49635	cauugguuguagcacgguugu	21	Un_49635	caacguugcucuugugaagaucauugguuguagcacgguugu	42	Un(-):349492695-349492737	304.3
7D_43458	ucaccauggcaccucgaauag	21	7D_43458	ucaccauggcaccucgaauagcuuugucucucaugagugccuuauucuaucugaggacaauaguuuucgccgugaugcauauuuc	85	7D(+):40270217-40270302	298.8
3A_12519	aggauuagagggagcugaacc	21	3A_12519	aggauuagagggagcugaaccauccauuggaaacauggagugaugguucaguuucuucuaauaucuca	68	3A(-):74433161-74433229	294.2
3D_17471	aggauuagagggagcugaacc	21	3D_17471	aggauuagagggagcugaaccauccauuggaaacauggagugaugguucaguuucuucuaauaucuca	68	3D(-):64202872-64202940	294
3A_12515	aggauuagagggagcugaacc	21	3A_12515	aggauuagagggagcugaaccauccauuggaagcauagaguaauaguucaguuucuucuaauaucuca	68	3A(-):74430267-74430335	293.4
3D_17473	agaguuggaggaaaacaaaca	21	3D_17473	agaguuggaggaaaacaaacagaucauggcuagcuaaucguggucaccgaucagcuuguuuuccuccaauaucuca	76	3D(-):64203041-64203117	288.2
3B_15215	agaguuggaggaaaacaaaca	21	3B_15215	agaguuggaggaaaacaaacagauccuggcuagcuaaucgcggucgccgaucagcuuguuuuccuccaauaucuca	76	3B(-):106655712-106655788	280
3B_15211	agaguuggaggaaaacaaaca	21	3B_15211	agaguuggaggaaaacaaacagauggccaacuaaucguggucgccgaucagcuuguuuuccuccaauaucuca	73	3B(-):106648748-106648821	279.5
3A_12517	agaguuggaggaaaacaaaca	21	3A_12517	agaguuggaggaaaacaaacagauggccaacuauucguggucaccgaucagcuuguuuuccuccaauaucuca	73	3A(-):74430426-74430499	279.5
3A_12521	agaguuggaggaaaacaaaca	21	3A_12521	agaguuggaggaaaacaaacagauggccaacuaaucauggucaccgaucagcuuguuuuccuccaauaucuca	73	3A(-):74433325-74433398	279.5
1B_3935	uuggaugaugcugaggaacagagu	24	1B_3935	uuggaugaugcugaggaacagaguugucguugccagcuucagacauggu	49	1B(-):629722283-629722332	245.7
5B_25282	uucgccggagcagcgugcaga	21	5B_25282	uucgccggagcagcgugcagagaagagaucccgcgcgcugcucggucgaacg	52	5B(+):248806642-248806694	240.6
5D_28800	cauuguuggccucauauccug	21	5D_28800	cauuguuggccucauauccugacuuuuauaguucuucccauaugaauuguagauagcaagcuggacgcgguccacaacccuac	83	5D(+):439637162-439637245	237.6
7D_46281	cgagacauuguugccuggcgg	21	7D_46281	cgagacauuguugccuggcggcacacacaggauauucgagaauaugcccaugcgagaccgucuugccaggaacgugcucguugc	84	7D(-):111407020-111407104	230.6
7D_43384	ccaaagggcaaaaaaguagau	21	7D_43384	ccaaagggcaaaaaaguagauacccacuucaguaccauucgugauucauagagugcagcauucuaguuggccugccuuguuugg	84	7D(+):39256760-39256844	229.3
1D_4719	cuuugaauacugguguaacua	21	1D_4719	agacgaguaaacaaaagagugcuuugaauacugguguaacua	42	1D(+):416360753-416360795	223.8
2A_7060	ucuugaucgaaguauuguacaaua	24	2A_7060	ucuugaucgaaguauuguacaauacagaagcagugguggagucaggaaaguggaguauggguguccaaaguguuguuuagcuuuguuggggag	93	2A(+):754660390-754660483	222.8
7B_41531	cgagacuuuguugccuggcga	21	7B_41531	cgagacuuuguugccuggcgacacacacaggguguuugauaauaugcccacgugaggccgucuugccuagaacaugcucguugc	84	7B(-):71061809-71061893	213.5
5B_26098	aacaggggucauguagcauuu	21	5B_26098	aacaggggucauguagcauuuccuucucaugaagaucuagaaucuuauguuucucuuagggcu	63	5B(+):596445162-596445225	209.1
3B_15209	aggauuagagggaacugaacc	21	3B_15209	aggauuagagggaacugaaccauccauuggaaacauggagugaugguucaguuucuucuaauaucuca	68	3B(-):106648584-106648652	208.5
3B_15213	aggauuagagggaacugaacc	21	3B_15213	aggauuagagggaacugaaccaugaacaauccauuggaaacaugagugaugguucaguuucuucuaauaucuca	74	3B(-):106655541-106655615	208.3
2A_7792	aaugguguaauuugaugagcuggc	24	2A_7792	auuagagauuagagauaugcacguuaaaagaugauuaauuccugcuaaaaugguguaauuugaugagcuggc	72	2A(-):754660484-754660556	208
1B_2489	cgguccguggcugaucuacug	21	1B_2489	cauaaucaacuaccucaggcucuacguauaacguugggaucccgguccguggcugaucuacug	63	1B(+):566125286-566125349	207.2
7A_37178	ucaccauggcaccucgaauag	21	7A_37178	ucaccauggcaccucgaauagcuuugucucucaugagugccuuuucuacccgaggacaguaguuuucgccgugaugcauauuuc	84	7A(+):40179420-40179504	204.1
2B_8897	augcacguuguggucuuucagcuc	24	2B_8897	augcacguuguggucuuucagcuccuagggugcuuccucgugccgugaacuuagaguacacaaacuaugacg	72	2B(-):33782698-33782770	203.9
5B_27742	acauuguacucucgugaagau	21	5B_27742	ccucaacgagcuuucuucaaauggcaagguuuuagccaccuaacauuguacucucgugaagau	63	5B(-):596818664-596818727	197.1
1A_1287	ugucuaaacugauuuacaugc	21	1A_1287	ugucuaaacugauuuacaugcccuaaccacucaaggacgacaaacucacuuacuccuauccggacagguguagcgcagauuggaccuug	89	1A(-):514115134-514115223	193.6
4D_22634	ccauguugaauuguuguacuc	21	4D_22634	gugcgccucuauacaugcuuuggaauuuucgugagcgaugaaguagcauuauucaaaucggucccauguugaauuguuguacuc	84	4D(-):16725333-16725417	192.5
6B_33880	ugagcacgaagacaaacacua	21	6B_33880	gguuuucuuucuucucaaguaugagcacgaagacaaacacua	42	6B(-):32468545-32468587	191.4
5A_23168	augauaguacuuacugacuuaggg	24	5A_23168	augauaguacuuacugacuuagggacauuggugagagagcuaaggacauugguguuaauugggaauaugacu	72	5A(+):482422951-482423023	190.9
2A_7873	auagaagggugcgucgaugacucg	24	2A_7873	auagaagggugcgucgaugacucgggcauuacguguucgcuaccuaguaacucaucgauaccuauauauucu	72	2A(-):772835620-772835692	187.7
2D_10384	auagaagggugcgucgaugacucg	24	2D_10384	auagaagggugcgucgaugacucgggcauuacguguucgcuaccuaguaacucaucgauaccuauauauucu	72	2D(+):647553804-647553876	187.7
7B_40486	acggguagacucaucggcaucaag	24	7B_40486	acggguagacucaucggcaucaaggauuguggacgucacauacgagcuugguguaauauaucaguuguccu	71	7B(+):537678649-537678720	184.8
1A_238	guaaagcaauuccugguuauaguc	24	1A_238	guaaagcaauuccugguuauagucuagguuccuuguccaccuucuucaccaguugugaccacauucuguacgacu	75	1A(+):30781547-30781622	176.7
7D_45732	ucaggacugcgccaacaaugc	21	7D_45732	caacuucggguucuugcacuucguugagaaauaaucguugggucaggacugcgccaacaaugc	63	7D(-):39592412-39592475	173.8
2D_10415	guguacguguuauuggaccaagcc	24	2D_10415	guguacguguuauuggaccaagccuuaaucuuuuccacacuuugucagcgaaacauggcgcau	63	2D(-):2375916-2375979	172
1B_3277	ugaagaaaguggacuuggacuaca	24	1B_3277	ugaagaaaguggacuuggacuacaauggaacguugcuuucuagaguua	48	1B(-):49564735-49564783	172
Un_48833	auagauggaccugccccuguugag	24	Un_48833	auagauggaccugccccuguugagccaacaucggagaagagccaaua	47	Un(-):61825020-61825067	171.4
3B_16033	uucuguuccugcuguauguaagcc	24	3B_16033	uucuguuccugcuguauguaagccuaauuacuuguacccuguauacccuaaccagcaugguauauauacacgaggaugccacagc	85	3B(-):824558466-824558551	164.1
1D_4186	gcgucgacaugagcucuggcucga	24	1D_4186	agccgaggcacggauggucaugaucaugaccuuggacuccagcgucauuguaaggucaaaugguggcgucgacaugagcucuggcucga	89	1D(+):4990724-4990813	164
5A_23543	ugcuuggugcuuuggcucucc	21	5A_23543	aaguacgacuaaggcacgcgcaaauaaauggucuuugucagaaagacucacuauauauugcuuggugcuuuggcucucc	79	5A(+):598881927-598882006	161.2
5D_29025	ugcuuggugcuuuggcucucc	21	5D_29025	aaguacgacuaaggcacgcgcaaauaaauggucuuugucaaaaagacucacuaaauauugcuuggugcuuuggcucucc	79	5D(+):480383382-480383461	161.1
2D_10296	ucuugaucgaaguauuguacaaua	24	2D_10296	ucuugaucgaaguauuguacaauacggaagcaguggcggagccaggaaaguggaguauggguguccgaaguguuguuuagcuuuguuggggag	93	2D(+):623406788-623406881	158.4
2A_6922	uacuaaugcggccgcgagugaagc	24	2A_6922	uacuaaugcggccgcgagugaagcucgguuguaaauacauaaacgggcaucauauauugucuuugguaccuc	72	2A(+):736742220-736742292	157.8
3A_11956	aucaaggaguauugggcagua	21	3A_11956	aucaaggaguauugggcaguaggaucugcguccguuccucaucggagcccuccacaguuucuagguacgucuuguguccgcgag	84	3A(+):708981899-708981983	153.3
7B_40457	uauuuggaucguaccucaugggau	24	7B_40457	gccguuugcguacgccagauguguuuggagcaccgcuacaucaccaguauuuggaucguaccucaugggau	71	7B(+):537132227-537132298	151
7A_39149	uagauggaauuagaauaugca	21	7A_39149	uagauggaauuagaauaugcacucucucuguuugaaaggcugcuauccguccaccuauuccuc	63	7A(-):117605938-117606001	150.5
4A_19268	ugucaggcaaagauucagagu	21	4A_19268	ugucaggcaaagauucagaguaagcaacaaguaguuggcucugugagcugacuuggugggucccuugaacugccugugagugau	84	4A(+):695294892-695294976	149
6D_34700	ucgugcgaggcagagcucacu	21	6D_34700	ucgugcgaggcagagcucacugaaccaccggcagaaucuguaguucugucuucgguugagcauguggauuucgagcaaccc	81	6D(+):7259095-7259176	148.7
1D_4687	cagaacucggugcuugguccc	21	1D_4687	gacucgggccuguuguagaggucaaucuagcuagcauguuuccuugcuuggauaacaauacuacagaacucggugcuugguccc	84	1D(+):415702994-415703078	142.1
5B_26513	ugucucaaugaggaucaagag	21	5B_26513	cuugccuggcugggaugggauggcgguucccgcagauugguuugucucaaugaggaucaagag	63	5B(+):673661241-673661304	139.5
3A_12714	acaaguuacauacaacguuugagc	24	3A_12714	uucgaguugugugagcuaucauguucucauguuugagaugugggaggaaacugaaaacacugguauaucacaaguuacauacaacguuugagc	93	3A(-):689371371-689371464	138.8
6D_35395	uaguacaaugcugacauguccugc	24	6D_35395	agaaccgaugugcggcacuugcugcuuccgccgagaccugcccugcccuaguacaaugcugacauguccugc	72	6D(+):427634569-427634641	138.2
1D_4375	caauaagcguggaaagaacuacag	24	1D_4375	guauuucuuaccacacucaucagaacuugaauggauuucuaauucaaacaauaagcguggaaagaacuacag	72	1D(+):31021513-31021585	137.8
5A_24088	cuaaaguggcucaugaaaguu	21	5A_24088	gcuaugaggcgcuacagacaacuaaaguggcucaugaaaguu	42	5A(-):11704316-11704358	137.7
1B_3043	ugaacaccagaugaacaacua	21	1B_3043	ugaacaccagaugaacaacuaaccgaaguauaacaacuuuugcuuucaaaauuagugccgggaaguuauuauuggaucuacuau	84	1B(-):21331823-21331907	136.4
5B_27071	acuuguagaccuugugcugaacuu	24	5B_27071	acuuguagaccuugugcugaacuuaugcuacugauaguuguuauuucuguugauaaauauccuaauuuuuguugucauaugagguauaauuuc	93	5B(-):523190496-523190589	135.2
5B_27524	guagugcuauagaauucgcuc	21	5B_27524	caccuaggagugcuacaguuggugggcggcgccaucuuugcucaagaagacgcguccugacuuguagugcuauagaauucgcuc	84	5B(-):590771513-590771597	134.4
2B_7989	cuggaugcgaacgaagguuag	21	2B_7989	aaccacuugccagcagaagauggccauuguugaccucuucaacugagagcuaaggaugaacuacuggaugcgaacgaagguuag	84	2B(+):31571701-31571785	130.2
1D_5059	cugaauaucuugaucgaccua	21	1D_5059	guugauuucacuuguuuugggcuugggggacaggaugcaaugcugaauaucuugaucgaccua	63	1D(+):447517092-447517155	130.2
3B_15496	acaaguuacauacaacguuugagc	24	3B_15496	uucgaguugugugagcuaucauguucucguguuugagaugugggaggaaacugaaaacauugguauaucacaaguuacauacaacguuugagc	93	3B(-):733887930-733888023	128.7
5A_23577	auauggagauauaauuguggu	21	5A_23577	auauggagauauaauugugguaugcauaccacuaugugcaaacuagaucugaagaauccacau	63	5A(+):601152130-601152193	126.7
4A_18954	ggacgggugucaagugauguu	21	4A_18954	aucacgaugccggagguaccacucaguuauaguauggugcgccuagcuacaacuaagugucguggacgggugucaagugauguu	84	4A(+):666307700-666307784	122.2
5B_25941	ugugucuguuggaucgucuuu	21	5B_25941	gacgacacgagauauacuguaugugucuguuggaucgucuuu	42	5B(+):591731609-591731651	122.2
7B_41826	cagucgagaacugugucuguu	21	7B_41826	cagacaugccuugacagucgacagucgagaacugugucuguu	42	7B(-):540777481-540777523	122.1
7A_39258	uguaaggaaacuccaaugaagauu	24	7A_39258	aaugguuggccuugucgcacauaauguaaggaaacuccaaugaagauu	48	7A(-):567435525-567435573	120.7
7D_44573	uuuggaagcaccugaacgcgg	21	7D_44573	gcacaucaagguccugacguuaggggaagcacaaaauagguauccuucucuucuacuagaauguuuggaagcaccugaacgcgg	84	7D(+):597122687-597122771	119.6
1D_4238	auggucuuggugccuagugcuugu	24	1D_4238	auggucuuggugccuagugcuuguugcaucauuuaucgaucuauggaacuugcauacguagccaagaucgag	72	1D(+):7991621-7991693	117.5
1B_1698	aggggugguggacucugacaagga	24	1B_1698	aggggugguggacucugacaaggagagaagcaggauaagaagcaaaaucaugaucuuaguagccauggcugc	72	1B(+):6801643-6801715	117.4
7D_43835	cauagccgucggguacaacug	21	7D_43835	cggagaccacugcuggagcaggaaugacaaccugaccucgcucauagccgucggguacaacug	63	7D(+):105643748-105643811	116.1
3B_13637	uuugaugauacauggugcaga	21	3B_13637	cucauugugugucaacguguuuggauucaugggugggaugaucauccgccagaaaccauucgcuuugaugauacauggugcaga	84	3B(+):41586037-41586121	116
3B_14420	uguuguggacaccacucaugu	21	3B_14420	uguuguggacaccacucauguccaauggaguauuucauugaacgcgugauguugaugggcacac	64	3B(+):773426435-773426499	115.7
1B_3490	cgagcuuuggcuaggagacuu	21	1B_3490	gcaccgggaucacaaguucgagcugagagcacgcacacaaguggauccaauaagguuuucguacgagcuuuggcuaggagacuu	84	1B(-):549734567-549734651	115.5
1B_3070	uauaugccacaggacgacaugaca	24	1B_3070	cacgaguccaugugccauaccacucccuuugccuagcaggagcuuuucuauaugccacaggacgacaugaca	72	1B(-):22657323-22657395	115.2
5B_27809	ugcuuaggcgaugauaaugcu	21	5B_27809	ugcuuaggcgaugauaaugcuaguuuuaguaaugaagcuaugcauccgguuguagaaguuuga	63	5B(-):599686808-599686871	115
5A_23472	ugguuaguuccuuuaggcuug	21	5A_23472	ugguuaguuccuuuaggcuugagaaugccucuggaaucucgccgg	45	5A(+):567718153-567718198	115
1D_4744	ugacugaauugaaggugcuca	21	1D_4744	ugacugaauugaaggugcucagaaagcuacuguacugccugugcuguccuuacgauuuucacu	63	1D(+):417247784-417247847	114.1
6B_34579	guuuaggcguugguguguaugaca	24	6B_34579	guuuaggcguugguguguaugacaagaacuuccgguugaguugaccgacagagguauaucucauuacacuguacaagcuagacg	84	6B(-):704770488-704770572	113.4
2B_8329	cuaguugugucauugguagau	21	2B_8329	uugccaucacacaacccaucccuaguugugucauugguagau	42	2B(+):653814013-653814055	113.4
5A_24665	cuuuggaugcugagggaacug	21	5A_24665	uuucgaucagguucugcgacaacggcacuaacuagagaugacaauuugaaaaacuuugcuuuugcuuuggaugcugagggaacug	85	5A(-):568048310-568048395	113.3
4A_18688	acaucgugccguggacagcga	21	4A_18688	acaucgugccguggacagcgacgcccgggccgaggaccuggagcugucgguaugggcgaagaa	63	4A(+):646338676-646338739	112.4
1D_6044	ugguuuggucagggcuggaauc	22	1D_6044	uccuccuuuggcuauaaccuuugugguuuggucagggcuggaauc	45	1D(-):436971513-436971558	112.4
3A_11836	ugagacguuguucgagaugac	21	3A_11836	ugagacguuguucgagaugacacccuucauggaggcuuuuguucugguugaucuucguauugu	63	3A(+):705021229-705021292	112.1
2D_10119	cuaguugugucauugguagau	21	2D_10119	uugccaucacacaacccaauucuaguugugucauugguagau	42	2D(+):547579414-547579456	110.7
Un_49742	aguccaguacggggagaucagaug	24	Un_49742	uacaaagcuuugcuugcuugauuuacuugauaauugauaaaaaaaaaggaguccaguacggggagaucagaug	73	Un(-):383085065-383085138	109.5
6D_35328	ugugacgacuugaccauggau	21	6D_35328	ugugacgacuugaccauggauugcaggauguugauaugucuccauugcaucauguagauaca	62	6D(+):418061883-418061945	106.6
2D_9792	aaccuuaggacgucuguuaccuug	24	2D_9792	aaccuuaggacgucuguuaccuugguuguaaacgaauucuaauagguu	48	2D(+):28838294-28838342	102
3D_17233	ugacgauugccuggccaugua	21	3D_17233	ugacgauugccuggccauguaaccgauuguaauuacauauaccauaugccauggcuggcccgagaugguuaggcuaagauuguc	84	3D(-):13743116-13743200	102
1D_5325	cgaggagcuucacgaagcgaugga	24	1D_5325	cgaggagcuucacgaagcgauggagcgggcguuggcuccuuccuuuccagcgguucgucaggcgaaguggau	72	1D(-):4979797-4979869	101.6
3A_11747	cuagaaugauacaccugccuc	21	3A_11747	gcauggugucccaagagagcuagaccugcgcguccagcagacuagaaugauacaccugccuc	62	3A(+):691400475-691400537	100.7
5A_23384	cauugaucugaacuucauccu	21	5A_23384	cauugaucugaacuucauccugagcucaggauacuagcucgggugaaacucauacuggaaaug	63	5A(+):566159554-566159617	99.5
5D_28858	cauugaucugaacuucauccu	21	5D_28858	cauugaucugaacuucauccugagcucaagauaccaguucgggugaaacucauacuggaaaug	63	5D(+):447960691-447960754	98.8
7D_46049	auggucaccgaauugaaaacaauc	24	7D_46049	auggucaccgaauugaaaacaauccucuggaacacuguucacaauuccucuauuccaaa	59	7D(-):101251571-101251630	98.5
1D_4175	caucgcuucgugaagcuccucgau	24	1D_4175	ccacuucgccugacgaaccgcuggaaaggaaggagccaacgcccgcuccaucgcuucgugaagcuccucgau	72	1D(+):4979799-4979871	98.5
4A_19389	uacgcacucuagaacaucucgacu	24	4A_19389	ggaaacuguauggaugugugaguagcuguucagauuaccuacguguacuacgcacucuagaacaucucgacu	72	4A(+):699650973-699651045	97.7
5A_23838	guuacauuguuaugccuugaaccu	24	5A_23838	guuacauuguuaugccuugaaccuuauuuaagucuagcagcggagcga	48	5A(+):618949051-618949099	97.4
6D_35993	caaaacucuggugauauggug	21	6D_35993	caaaacucuggugauauggugcagcaagaagaaagaggagcacuacagcaggaugugagcgcu	63	6D(-):19539668-19539731	93.6
4A_20845	ugcaguuuguacaacuuggua	21	4A_20845	ugcaguuuguacaacuugguagucuugagugaauucuugaucaucaagcaguggaagaggcac	63	4A(-):686636765-686636828	93.5
4A_18988	cgaagacgaaccaaguagccg	21	4A_18988	cgaagacgaaccaaguagccguguuuuccuagguuaagcucg	42	4A(+):672174864-672174906	93.4
5B_26468	cuguaacgcaucggugagcuc	21	5B_26468	cuguaacgcaucggugagcuccauaguuuccuuauuauugggcuggcugggcgguucuccuuc	63	5B(+):673285354-673285417	93.3
1B_2406	ugaucugaucugaacacacgcaca	24	1B_2406	ugaucugaucugaacacacgcacacggcgucgggugggaugggauuaa	48	1B(+):563988823-563988871	93
5A_24875	accugaucucuguauaugugc	21	5A_24875	accugaucucuguauaugugcgcuuugugaaccaaucagguagcauccaggcuguaagcagcgcaugcccaggcgauagauucu	84	5A(-):605682491-605682575	92.5
1D_5272	caucgcuucgugaagcuccucgau	24	1D_5272	ccacuucgccugacgaaccgcuggaaagaaaggagccaacgcccgcuccaucgcuucgugaagcuccucgau	72	1D(-):3451187-3451259	92
5D_29978	acacgcuggauuguugcgucuccc	24	5D_29978	ggauaccaacaugccagcaagcaugcuucugucgcagagacgcaaccaacacgcuggauuguugcgucuccc	72	5D(-):406389028-406389100	91.9
3D_17287	uguuaguuuguggacauaccu	21	3D_17287	uguuaguuuguggacauaccuaaucgaccaggagcuaggcaacuggaacuaggguggguagacuuguguucaugugugucucgc	84	3D(-):20035323-20035407	91.7
7A_37856	ugaucgacuuggccucgugcu	21	7A_37856	ugaucgacuuggccucgugcuggauacgcuuuugguuacugcaugucgccaaucgucuucgua	63	7A(+):647185838-647185901	90.7
7B_41425	ugucaagcugacgacuacaag	21	7B_41425	ugucaagcugacgacuacaagcuagauuucgcagagauucuugcugccgcggugcuuuaugcu	63	7B(-):64439495-64439558	89.9
7B_41737	uccacucguauaaccucgaaucua	24	7B_41737	uccacucguauaaccucgaaucuacgacucguccgucgaguuauuguugguagggguguaucgucgaugaag	72	7B(-):536683425-536683497	89.7
1D_6260	augauuguacgcuaccuuaacauc	24	1D_6260	gugucuuuuauaguaguaacauugcaaaacccuaaugcuggguugguuaugauuguacgcuaccuuaacauc	72	1D(-):448757122-448757194	89.2
1D_5934	cuagaacuagaugcgagugca	21	1D_5934	acucgcauucuucucauuccaguccaacgcgaagggguggacucuaaacucuugagcggacuccuagaacuagaugcgagugca	84	1D(-):417984856-417984940	88.1
5B_25672	acgaguccugaucugaacugc	21	5B_25672	acgaguccugaucugaacugcucgcucccucacucaaucgaccagucagaugaaauggugcu	62	5B(+):547554867-547554929	88.1
4A_19076	ucuuaugugggugaucaucag	21	4A_19076	ucuuaugugggugaucaucaguuuaauucgcuucgugagaua	42	4A(+):687159032-687159074	88.1
6D_35522	ucucauggcaucuaggaagca	21	6D_35522	ucucauggcaucuaggaagcauccaugggguauuacuauuucuuucuugcugggauggcgcg	62	6D(+):440659606-440659668	88
2A_7568	ugccaaaggagaguugcccug	21	2A_7568	agggcuccucuuuauuggcagggagcgugugaggccauguagccccauucagcgcucugccaaaggagaguugcccug	78	2A(-):652328872-652328950	87.5
2D_10888	ugccaaaggagaguugcccug	21	2D_10888	agggcuccucuuuauuggcagggagcgugugaggccauguagcuccauucagcgcucugccaaaggagaguugcccug	78	2D(-):507824577-507824655	87.5
2B_9164	ugccaaaggagaguugcccug	21	2B_9164	agggcuccucuuuauuggcagggagcgugugaggccauguagcuccauucagcgcucugccaaaggagaguugcccug	78	2B(-):596648906-596648984	87.4
4A_21704	uguucugucugaguguugguc	21	4A_21704	acggcuggacaggacauaugcauacugauccgucuauucugcugcugggcuuucugcuucuaguguucugucugaguguugguc	84	4A(-):722057390-722057474	86.6
6B_32511	caacugugacacuuccggcau	21	6B_32511	ugauuaucauggcaaugaccucaacugugacacuuccggcau	42	6B(+):13774823-13774865	85.4
2A_6879	cacgcguugauggagaaugug	21	2A_6879	auauccauugaaguauugugccgagucuuccauuaugagaagacaccgagaaauacuuugcacacgcguugauggagaaugug	83	2A(+):712800731-712800814	83.8
3D_17747	uaguuugggcugaucuguacu	21	3D_17747	uaguuugggcugaucuguacuguuaucuuaucuaccccgggaguauuccagaguuucggcugc	63	3D(-):572427762-572427825	83.4
7A_37470	cuaacuauuggaauucgggug	21	7A_37470	cuaacuauuggaauucggguguaauaugugcauagggcuacaccuguaguugauguaagugga	63	7A(+):115802628-115802691	83
Un_47314	ucguguguagacggcaagagu	21	Un_47314	ucguguguagacggcaagaguacucauauacaauagggcuucccagccaucucaaauugacuucuauguacuagugacacacuc	84	Un(+):41219333-41219417	82.8
Un_47802	ucguguguagacggcaagagu	21	Un_47802	ucguguguagacggcaagaguacucauauacaauagggcuucccagccaucucaaauugacuucuauguacuagugacacacuc	84	Un(+):242495297-242495381	82.8
7B_40950	ugggauucacuacuucuagcc	21	7B_40950	ugggauucacuacuucuagccagaugcucgucaucuggaucucuaggacgaaggccgugugag	63	7B(+):634299758-634299821	81.8
7A_38398	aaggucgcuaaucucuaauuguuu	24	7A_38398	uaaaauuccagacuagugacuagacccgggcgauguaaggucgcuaaucucuaauuguuu	60	7A(-):16243258-16243318	81.4
5D_28636	cggcaagacagagagcauguu	21	5D_28636	cggcaagacagagagcauguucgcuagcccuccguggucgcgaaguccucaacucuaucgcca	63	5D(+):422935159-422935222	80.7
5B_25712	ugaccuagaaucuggauuccg	21	5B_25712	ugaccuagaaucuggauuccgaucguccauugauuuaucugg	42	5B(+):547992325-547992367	80
3A_11970	agugcaagguguagaagcuuc	21	3A_11970	agugcaagguguagaagcuuccuuucuguugaucgaccuuuuauuaggguucaucuggcggggucuuuggguaccuuuacuuca	84	3A(+):709415896-709415980	79.9
7D_45157	aauaggcgggccaguagcaugaga	24	7D_45157	aauaggcgggccaguagcaugagaaaccgaaaaugcaguaccaucuaucuacaugcaacccaccgucgggcc	72	7D(-):26786203-26786275	79.2
5B_27924	uaugugaggcugacgacauau	21	5B_27924	ugugcgugcuucaguggaacccgaacuccagggcggcggccaugcugcuaugccuccaggguuuaugugaggcugacgacauau	84	5B(-):634453280-634453364	79.2
6B_34594	aguguugccguagacgaugucgaa	24	6B_34594	uucuuauauugucaccgcaaaucugucauguauuaacauauuucuuguaguguugccguagacgaugucgaa	72	6B(-):708682978-708683050	79.1
6D_36324	acgcccgauuggaccaagaauggg	24	6D_36324	cuauuguccgguauccguuaucuuccaaauuucucuaguacagacgaccauuuagaaggaacgcccgauuggaccaagaauggg	84	6D(-):379341346-379341430	78.9
2D_9826	auacaauccugugcaucuaucugg	24	2D_9826	auacaauccugugcaucuaucuggugccauuuuggacguccacaaauaccuaauaauguaccacaugguggaaggagggaacgu	84	2D(+):28939448-28939532	78.8
7D_45655	uuggucgauggaucgggcgac	21	7D_45655	uuggucgauggaucgggcgaccuuuucucguucguauugcucacggcauaauucaggaggaauguccgaucuguagaaaaugua	84	7D(-):38631930-38632014	78.2
7A_36708	ugaacuuauggaacuucauuagca	24	7A_36708	ugaacuuauggaacuucauuagcaugugaucaacuuaccgccugauuuuucaauguugagcaaucccauauaaccaguua	80	7A(+):10262738-10262818	78
4A_18606	ccucaugacgucuuugaaguu	21	4A_18606	auuuacaauggaccgggugagcagcagucacgaucacgcaacacacaggauucaccucaugacgucuuugaaguu	75	4A(+):644661573-644661648	77.7
4A_18614	ccucaugacgucuuugaaguu	21	4A_18614	auuuacaauggaccgggugagcagcagucacgaucacgcaacacacaggauucaccucaugacgucuuugaaguu	75	4A(+):644712176-644712251	77.7
6A_31501	agcuguguaggccucccuuug	21	6A_31501	aggugggcauacugccaauggagcuguguaggccucccuuug	42	6A(+):467774492-467774534	75.7
6D_34830	ccaauuggacuguguagugug	21	6D_34830	ccaauuggacuguguagugugcugcccaaucucuaucaucaccgauguagucgaaugguacgu	63	6D(+):16636757-16636820	75.6
7B_42237	uguuaaggccguauauugauagaa	24	7B_42237	uguuaaggccguauauugauagaauagguuauaaauaaauauaaaaugugaccgacuuuucuaagcaugaucgcuaaauauguu	84	7B(-):642406336-642406420	75.6
4A_19616	auugaaacccuugggcguauaagu	24	4A_19616	auugaaacccuugggcguauaagucaucauugcaaagagcaauggugguuguccaccaagguuacaaugucc	72	4A(+):704627024-704627096	75.5
6D_35293	agcuguguaggccucccuuug	21	6D_35293	aggugggcauacugccaauggagcuguguaggccucccuuug	42	6D(+):328833389-328833431	75.4
6B_33229	agcuguguaggccucccuuug	21	6B_33229	aggugggcauacugccaauggagcuguguaggccucccuuug	42	6B(+):493101548-493101590	75.4
4A_21717	cuguuuuugauggauucggca	21	4A_21717	cuguuuuugauggauucggcagccggaaucguccugauuguuguccaaguuauccucacagua	63	4A(-):722342207-722342270	75.2
7D_44034	uaaaugcaugauuaccuaggu	21	7D_44034	uaaaugcaugauuaccuagguguugaaugucaucaaccaacguuggcauacgggagaugagcaggagguucaugaguaucauug	84	7D(+):137599262-137599346	75
7D_45623	cgagaucuugauucugcucca	21	7D_45623	cgagaucuugauucugcuccacgcagcuaguuccacuaucaacacgcuucauugguugugucuggcaaucaucuuguugaagac	84	7D(-):38228631-38228715	74.5
3B_15088	aagaagugcauuauaggagua	21	3B_15088	caccggugauacacuguauucucacccccucuuugauucaggggaugaugacggagggaggugaagaagugcauuauaggagua	84	3B(-):34144131-34144215	74.4
1B_2810	aguguuggaggaaagcaaacu	21	1B_2810	aguguuggaggaaagcaaacugggaaauccgucucaacagugcugauguuuccaguuuguuuuucuccaauaucuca	77	1B(+):655095313-655095390	74.1
7A_37708	acagguagauucaucggcaucaag	24	7A_37708	acagguagauucaucggcaucaagguuuguggacgucacaugugagcuugguguaauguaucaguugucuu	71	7A(+):580476669-580476740	73.9
4A_20347	ugcacucugcccguguucugu	21	4A_20347	ugcacucugcccguguucugugcgugauggaauagcgucugugaagcuccgggcgagcagcuu	63	4A(-):632694852-632694915	72.8
6D_35737	auaguguccauaguuagaggg	21	6D_35737	auaguguccauaguuagaggggcuucagacgucaguauagugcgucuuaauuccugauugccucucaaaccuagcuaguuacuc	84	6D(-):7258841-7258925	72.8
2D_9925	caagagaaucauuugguacau	21	2D_9925	uagcaauaugugaaucaguuguuccucacauucaaccauguaguaauauaugucauguuugaacaagagaaucauuugguacau	84	2D(+):43488003-43488087	72.6
5B_25692	cgacuugggguagccuguugc	21	5B_25692	auagggcucucuuuaugucagcuagcaggguaacaugcagagcgacuugggguagccuguugc	63	5B(+):547740677-547740740	72
1D_5885	uuggagaccuggccaugcuua	21	1D_5885	uuggagaccuggccaugcuuaguuugagcagcucgauaccugagugaugaaaucaacggcuca	63	1D(-):416360856-416360919	71.9
3D_17707	cuaagcaggagaagaacacgu	21	3D_17707	cuaagcaggagaagaacacguccuuuuuuuugaggaggauacacguucguuuuugcuacccua	63	3D(-):567538288-567538351	71.9
2B_8857	cgagaaaauugaacuucacug	21	2B_8857	cgagaaaauugaacuucacugccaugaagcaacacauaccagugggaguacgguuuaucauaa	63	2B(-):31544134-31544197	71.4
2B_8849	cgagaaaauugaacuucacug	21	2B_8849	cgagaaaauugaacuucacugccaugaagcaacacauaccagugggaguacgguuuaucauaa	63	2B(-):31479026-31479089	71.4
Un_48972	uaagcaaaggucaugccagacgug	24	Un_48972	agggugugacccucuugugaugugcuauccagcacgccuacaccaccauaagcaaaggucaugccagacgug	72	Un(-):83161637-83161709	71.2
5D_28842	uucaugcauccauagacugug	21	5D_28842	uucaugcauccauagacuguggauguuguaaggaagcaucaucaucuguuuugcgugcaggcu	63	5D(+):447900651-447900714	71.2
1D_5120	acugacugaugacaaguguac	21	1D_5120	acugacugaugacaaguguacugccuggauccaccuagugcagauucuugaugauuauuugac	63	1D(+):464301319-464301382	70.8
3B_15098	aagaagugcauuauaggagua	21	3B_15098	caccggugauacacuguauucucacccccucuuugauucaggggaugaugacggagggaggcgaagaagugcauuauaggagua	84	3B(-):34189166-34189250	70.7
3B_15076	aagaagugcauuauaggagua	21	3B_15076	caccggugauacacuguauucucacccccucuuugauucaggggaugaugacggagggaggcgaagaagugcauuauaggagua	84	3B(-):34092207-34092291	70.7
2B_8168	aucuguggguaguguuugaucaug	24	2B_8168	aucuguggguaguguuugaucaugagcaaagaaucaacauacucauauaggaacc	55	2B(+):46497780-46497835	69.8
5D_28973	ccuuuuggacagaguaagcug	21	5D_28973	cuugcguaccacggugaugugcaucuuuuugcucggccggaagacaagugguggaguguaguaccuuuuggacagaguaagcug	84	5D(+):449260458-449260542	69.4
7D_44534	uaaaggaggaaguuaguaaucauu	24	7D_44534	uaaaggaggaaguuaguaaucauuuaacuuguuuugauuuucaaauuacaaguugccuuugauuguagcuucuuguuugcggu	83	7D(+):587240545-587240628	68.5
3B_14396	ccuugccggugugcacgagcuccc	24	3B_14396	ccuugccggugugcacgagcucccgauggagagcgcgccgccgucaagc	49	3B(+):769223229-769223278	68.1
3B_14394	ccuugccggugugcacgagcuccc	24	3B_14394	ccuugccggugugcacgagcucccgauggagagcgcgccgccgucaagc	49	3B(+):769215785-769215834	68.1
1B_2255	gguuuggucagggcuggaa	19	1B_2255	uccuccuuuggcuauaaccuuugugguuuggucagggcuggaa	43	1B(+):503628364-503628407	68.1
3D_16802	ucaucuggcugguccuucuag	21	3D_16802	ucaucuggcugguccuucuaguagauguguuucagccgaugg	42	3D(+):574522456-574522498	67.1
1A_420	uaccguuggaucuaaagugug	21	1A_420	uaccguuggaucuaaagugugcggacuggaucaccauucuac	42	1A(+):438324855-438324897	66.9
5A_24489	augaaaucucugaucaaguua	21	5A_24489	augaaaucucugaucaaguuaccaaaccaacuccacuuguuagaguugugucgaau	56	5A(-):559455884-559455940	66.3
5A_23998	uuugcccgugaaaggugaggacca	24	5A_23998	gguccaaacucggcuuugcaaauuguccagcguucucccgacuugaugacggucauuuugcccgugaaaggugaggacca	80	5A(-):10556742-10556822	66
5A_23504	cauguuuuuucucggcuggaa	21	5A_23504	cauguuuuuucucggcuggaagcccuuuacugcuaauucguacuuuuuggagagaguaagccaccacuugaaagcacauuacau	84	5A(+):568048186-568048270	65.4
1D_5376	auacgacggucuuucuucuuugua	24	1D_5376	ucgaggagcagaaagucacggcgcgaaaaacgcuuuugagagguuuucauacgacggucuuucuucuuugua	72	1D(-):5411180-5411252	65.2
7D_44015	caacgugaugaugcagagcug	21	7D_44015	cugcugguugcucacgauggcaagagaauuugccguauaggacaacgugaugaugcagagcug	63	7D(+):112326760-112326823	64.6
1A_441	gguuuggucagggcuggaa	19	1A_441	uccuccuuuggcuauaaccuuugugguuuggucagggcuggaa	43	1A(+):477048200-477048243	64.6
6B_34057	aguucaugcguaguacgaguc	21	6B_34057	aguucaugcguaguacgagucgcccaagaaagcguggcagaggucuuuuuuuucuaaauaguggcccguuauauuucuugcucu	84	6B(-):42652000-42652084	64.2
5D_29487	auaugacgcaucaagggggca	21	5D_29487	guccuccuguaucauacguucuauacgccauguucucacgccauaugacgcaucaagggggca	63	5D(+):533241558-533241621	64.1
3D_17629	aucauuuuuugugcggacgaa	21	3D_17629	aucauuuuuugugcggacgaagaacccugauaagggcgucucucuccuccuucugucccucuucucucuguauuuggauuguug	84	3D(-):519381095-519381179	63.7
5B_27625	cugagaagaaacaugugcccu	21	5B_27625	cugagaagaaacaugugcccugguacaccggcgucccccgugaugccaaugggugcauuucuuggcauauuucuucaaguaggug	85	5B(-):592829084-592829169	63.2
7D_44869	cacuugauugggguaguacaa	21	7D_44869	cacuugauugggguaguacaaaacauaaccauguguguucugcacaugcacccaguccagauc	63	7D(-):13286661-13286724	63
4A_20303	aguggauaacucuaguugcuu	21	4A_20303	aguggauaacucuaguugcuuguguacaugcaugugagcacaugugauauuauguggugggaggauuuagauccauuagaaggg	84	4A(-):618914224-618914308	62.6
6D_35036	aguggccggcaaugcaauuagaca	24	6D_35036	aguggccggcaaugcaauuagacaaugcauaugaaauuggcagauuuacuugacaugcaugauugguuaucu	72	6D(+):25807007-25807079	62.6
3B_15752	guggaugaugauucaguugac	21	3B_15752	ccagcgaucagagugacgcgcguggaugaugauucaguugac	42	3B(-):763798099-763798141	62.5
3B_14353	guggaugaugauucaguugac	21	3B_14353	ccagcgaucagagugacgcgcguggaugaugauucaguugac	42	3B(+):764556944-764556986	62.5
1B_3765	uggcuuucagaaccaugguug	21	1B_3765	uggcuuucagaaccaugguugucaugugcaugaucuuggcuucacuauuguucaacgcguaggac	65	1B(-):592163693-592163758	61.9
6A_32335	ucgaagcacuugcaucacuagacu	24	6A_32335	ucgaagcacuugcaucacuagacugauuuuuuuuuuuuuugaaaagcaucacuagacugaugugcaugucauc	73	6A(-):594602731-594602804	61.6
6D_35184	guuacauacguugcgagcugcacc	24	6D_35184	guuacauacguugcgagcugcaccagguguucgcagcgguaacagcca	48	6D(+):78840698-78840746	61.5
5D_31049	aauaaguucauuguugcgacagua	24	5D_31049	aauaaguucauuguugcgacaguaggguucaaucagggggaauaucagcaugguucuuuuuuauugaugcgacgcuuuaugaacugcc	88	5D(-):548490627-548490715	61.1
6B_34469	uggagagugguugagcagugc	21	6B_34469	uggagagugguugagcagugcgaguaacgagccaccaagaauagucuacgcauggucgacucacaaagcugaggauuacacggc	84	6B(-):648044848-648044932	60.9
3D_16186	ugugauacguuggucaguugg	21	3D_16186	ugugauacguuggucaguuggcuuggcucagaucuagcuuaggcaucgauccgacauguuccucua	66	3D(+):13813600-13813666	60.7
5D_29126	cuugcagauuguuaccaacag	21	5D_29126	uuggacagugaacgcaaguuuacauggaaaugguugaaaacucuugcagauuguuaccaacag	63	5D(+):482791970-482792033	60.3
6A_31444	guuacauacguugcgagcugcacc	24	6A_31444	guuacauacguugcgagcugcaccaggcguucgcagcgguaacagcca	48	6A(+):94275254-94275302	59.9
6A_31434	ccggucacagaaaauuugauguuc	24	6A_31434	ccggucacagaaaauuugauguucaugugaugugauacagcagagcaaacagcuagauauugggccauguga	72	6A(+):94266999-94267071	59.7
7D_46778	uauauauuguguggugcggca	21	7D_46778	uauauauuguguggugcggcaaccaaucauauauuagcccuaccguagugcacaguaaagcag	63	7D(-):563844900-563844963	59.4
3B_15507	cuguggguggugauguugucc	21	3B_15507	cuguggguggugauguuguccauacugagcccuagcucccuccuggacaauccgcugccgccaugu	66	3B(-):737559886-737559952	59.1
7A_37922	ucacgagugcaccugguuugu	21	7A_37922	ucacgagugcaccugguuuguagagauucggcuacaauccugcaaucaacggacgcgcuccuu	63	7A(+):651216845-651216908	59
6B_33793	cuucguugaagucuuuugcuc	21	6B_33793	cuucguugaagucuuuugcuccucgaaucaaaaauuugcuugcugccuccuguaucgaccgagaaaagaauucaaaaucacucc	84	6B(-):29340290-29340374	58.9
5A_24473	caucuugguacacuugaucua	21	5A_24473	guuaccagugugauugaugcaugaugauaacacuugaauccacaucuugguacacuugaucua	63	5A(-):555539820-555539883	58.4
5A_23400	guuuucgcagaacucaagcuu	21	5A_23400	guuuucgcagaacucaagcuuugacaaaucccaguuuugugagcuuugaggagcuuggacgag	63	5A(+):566230001-566230064	58
6B_33682	uggagaacugccgaacaugcu	21	6B_33682	auggucguggucacucuguuugcuugucaguuuuggacugugcuacauaacugauuguggagaacugccgaacaugcu	78	6B(-):14358597-14358675	57.8
1B_3268	cagacgucggcguccuggacgaag	24	1B_3268	augccaaggucggcguccugaacgaaagcggugcccgccccgccaaugcagacgucggcguccuggacgaag	72	1B(-):48797260-48797332	57.4
1D_5363	uacaacuucaaguggacaaagcaa	24	1D_5363	uacaacuucaaguggacaaagcaagacacgacaucgcuaguguuuuuuagcuccuuuucccuugacccccuu	72	1D(-):5401919-5401991	56.9
Un_47456	guaggucugauaucucgagca	21	Un_47456	guaggucugauaucucgagcaguccacccaguccuuucuauuucgcgauucaggcuacaagug	63	Un(+):67098892-67098955	56.6
6B_33921	auguguggcuuuuggcuugag	21	6B_33921	auguguggcuuuuggcuugagguccugauguagcauuucaguguaugcugaugcggguaacuucagggugugagccugcuucgg	84	6B(-):32899787-32899871	56.5
4A_20079	uuuaguuguaccauccuguaaggc	24	4A_20079	uuuaguuguaccauccuguaaggcgguggcucaacuguguauccuauucauccccaaccccgccaacaagaguggcauugacagaagc	88	4A(-):46226320-46226408	56.2
3D_16685	gaugcacugggauuuuuggca	21	3D_16685	gaugcacugggauuuuuggcacgguggcaagauggcgcgagugaucaagccguuauucgccggcuagaacaagcugcacugcuu	84	3D(+):572739077-572739161	56.1
6D_36457	aucaugggucgaugcaacguu	21	6D_36457	aucaugggucgaugcaacguuccaagccaccgcgaagugcuaucuugcaaguugggcuaaaagcaaguacgccucucuugacau	84	6D(-):440410218-440410302	55.5
5B_26862	aguccagaugaagcuuguugaagg	24	5B_26862	acuacauaugcuaucauuauggauggccuaacacauugucggcaauacaguccagaugaagcuuguugaagg	72	5B(-):118550906-118550978	55.4
6A_32027	aucgaugcacugaagagaugu	21	6A_32027	aucgaugcacugaagagaugugaccguaccgccgguacaggaaagaccaaagcagcgagcagaucaauaaguuguggguugucu	84	6A(-):54182207-54182291	54.3
6A_31789	auacgacuguuguguccauga	21	6A_31789	auacgacuguuguguccaugaagaagguuauuguguagaacuguagaucgaccaaacccuccaggaucaggugacuuguuugua	84	6A(-):7324657-7324741	54
2B_9184	gauaguggauuguugaagugu	21	2B_9184	cagcgggcggucuugauucuaggaauuugucgauuacugguagauaguggauuguugaagugu	63	2B(-):653809746-653809809	53
Un_48024	auguguggcuuuuggcuugag	21	Un_48024	auguguggcuuuuggcuugagguccugauguagcauuucaguguaugcugaugcggguaacuucagggugugagccugcuucgg	84	Un(+):297958334-297958418	52.7
6B_33917	auguguggcuuuuggcuugag	21	6B_33917	auguguggcuuuuggcuugagguccugauguagcauuucaguguaugcugaugcggguaacuucagggugugagccugcuucgg	84	6B(-):32845619-32845703	52.7
7A_37416	caucacaucgacgguaucgag	21	7A_37416	caucacaucgacgguaucgaguagcuuuacagugcacuuccaggccauguuggucagucugucucagguacuuccauguggguc	84	7A(+):111835002-111835086	51.9
7D_42752	uuucuauauggaccaugcacc	21	7D_42752	uuucuauauggaccaugcaccaaguugguucuagaaguguga	42	7D(+):15881215-15881257	51.8
6B_33027	ccuguauugacacuugugcuu	21	6B_33027	gcagagggaauucagggugugugugcgaaguggaucucgcuccaaaaaucaaacgccauucuaccuguauugacacuugugcuu	84	6B(+):100911104-100911188	51
6A_31205	gugcguuggaaggccggacuu	21	6A_31205	accggccucacaccacaccaugugcguuggaaggccggacuu	42	6A(+):17536540-17536582	50.6
7D_42786	uauauuucaucacuggguuga	21	7D_42786	uauauuucaucacuggguugacaugccaguacauccaaucguguuuggcuugccuaaauuguugcgcccaugugauucccaguu	84	7D(+):18575037-18575121	50.3
3D_17690	acaaguuacauacaaaguuugagc	24	3D_17690	uucgaguugugugagcuaucauguucucguguuugagaugugggaggaaacugaaaacauugguauaucacaaguuacauacaaaguuugagc	93	3D(-):552966208-552966301	50.1
7B_40648	gcccaaaaagaaagaacuguc	21	7B_40648	gcccaaaaagaaagaacugucgcaaaaaugaaggauuuugggcagcaauuagauuuugggcug	63	7B(+):586232642-586232705	49.6
3B_13239	acaucuugacccagucguaaaaca	24	3B_13239	ugccuaugacucucugauggacacucuuuugccuguuccgaaugcaacacaucuugacccagucguaaaaca	72	3B(+):3670051-3670123	49.6
2B_9378	ugugauuuuguauguaacgagacu	24	2B_9378	uucucuaaauuuagaauuacaauaugugauuuuguauguaacgagacu	48	2B(-):762513232-762513280	49.5
7A_39760	ccacacguuuugauguccuggcua	24	7A_39760	gcuauauacacaaggugguuguacaaauaucaccugccuauggcagugccacacguuuugauguccuggcua	72	7A(-):694774972-694775044	49.5
5D_29424	cuuguacuuggacuugaacuu	21	5D_29424	cuuguacuuggacuugaacuuaaaccacagguauguacgugcacugagaccgcauguguaucugacucaacaugucccagcgag	84	5D(+):504573433-504573517	49.2
1B_2476	uuuguuuccacgguguagugu	21	1B_2476	uuuguuuccacgguguaguguaugauguccuaaaugccacucguuuaucaugucauaaauguccuaacuguggaagcaa	79	1B(+):566051235-566051314	49.1
1D_5245	aagauagcuggaccguggagggug	24	1D_5245	aagauagcuggaccguggagggugggggugggugccaccagaacauauccuguaaaauggcaaucugacuuc	72	1D(-):3297604-3297676	48.9
Un_47754	aagauagcuggaccguggagggug	24	Un_47754	aagauagcuggaccguggagggugggggugggugccaccagaacauauccuguaaaauggcaaucugacuuc	72	Un(+):184641500-184641572	48.9
4D_22391	ccagcuuucuguaucaaacua	21	4D_22391	uaggaauagaaggggccuuaaccagcuuucuguaucaaacua	42	4D(+):16742339-16742381	48.8
6D_36016	uaaauucguguucucaagcua	21	6D_36016	gcauugggaauuuuauuuggagaaagaaacagggguccagucuaaauucguguucucaagcua	63	6D(-):19727994-19728057	48.7
4A_18535	caucggguucauuugcaacga	21	4A_18535	caucggguagccugaacuucuaagcccccucuuaacuaccuacaucggguucauuugcaacga	63	4A(+):642667288-642667351	48.5
7D_42705	uuuguguugcauggcaagaga	21	7D_42705	cucuucagugguguacauggaccaggcacauccaauggacaccuucgguaugagggaauggaauuuguguugcauggcaagaga	84	7D(+):15243334-15243418	48.3
5B_25650	guuuucgcagaacucaagcuu	21	5B_25650	guuuucgcagaacucaagcuuugacaaagcccaguuuugugagcuuugaggagccuggacgag	63	5B(+):547299050-547299113	48.2
4D_22445	aagguguugcauguucugguu	21	4D_22445	uuaaaacauggguaugcucacaucuguugaugcauuggagaaauuaacuuauguguuaagguguugcauguucugguu	78	4D(+):48537250-48537328	47.8
4D_22437	aagguguugcauguucugguu	21	4D_22437	uuaaaacauggguaugcucacauuuguugaugcauuggagaaauuaacuuauguguuaagguguugcauguucugguu	78	4D(+):48533705-48533783	47.6
4A_20150	aagguguugcauguucugguu	21	4A_20150	uuaaaacauggguaugcucacauuuguugaugcauuggagaaauuaacuuauguguuaagguguugcauguucugguu	78	4A(-):548822737-548822815	47.6
1D_4539	uucgcagucugaaagucggug	21	1D_4539	augaguuguacagauauagaaaacacuagucuggcucuggcggugggucguuuucgcagucugaaagucggug	73	1D(+):338917851-338917924	47.4
6B_33171	aaacagguguaguugcucuuc	21	6B_33171	cgaugacgaugccuggagcagaaacagguguaguugcucuuc	42	6B(+):154275486-154275528	47.2
4A_19987	uguccauacacucgguccugg	21	4A_19987	ggacacuugauugugguaguacacaacauaacauguguguuguguccauacacucgguccugg	63	4A(+):723824664-723824727	47.1
6D_35946	uagcacuccugguaagcaucu	21	6D_35946	aagcacuaggagacgauugagaaacaacggguggaggugguauagcacuccugguaagcaucu	63	6D(-):17888811-17888874	46.9
7D_46651	auaauagcucugaugaucauguuu	24	7D_46651	auaauagcucugaugaucauguuugcuuccgugggagcacgggaucaagaaucauaagaauuaaaguugacac	73	7D(-):545664887-545664960	46.1
7D_46060	auacauugcagacuuggcgag	21	7D_46060	uugccaaauaguacucacuaguuuacagggggaguacaucuuauguuuuauccuuuuguuauacauugcagacuuggcgag	81	7D(-):102725960-102726041	45.1
3B_14801	aaugugagugcucugucgcgacga	24	3B_14801	aaugugagugcucugucgcgacgagacuugugccuuccaccauguuguacucgcacagcaccggcauguccc	72	3B(-):17030895-17030967	44.9
5A_24572	guagccugguuaguuuuucgg	21	5A_24572	gacggaucuagguauauugcaguagccugguuaguuuuucgg	42	5A(-):566748096-566748138	44.8
3D_16254	ucagaacaacuggccaagacg	21	3D_16254	ucagaacaacuggccaagacgcaagugggauaucgagaccaauauaaggcugaaguccuuugcuccuuuucaauuguucagugu	84	3D(+):21002990-21003074	44.4
3D_16691	uguuuguguuguuaggauuca	21	3D_16691	aauuugcaaggauaaacaauucuuccuccaacuaguguugacaccuacauuguuuguguuguuaggauuca	71	3D(+):572747303-572747374	43.3
5B_26750	cuugaugucacugcuccuggu	21	5B_26750	ccaguaagagcaugagauugagcugcaugacauggaaauuaccuugaugucacugcuccuggu	63	5B(-):14210275-14210338	43.2
7B_41208	aaauaaaaugcugugguguuguga	24	7B_41208	aaauaaaaugcugugguguugugacacauaaauauuuaauuaauggugaauauacucgccgagcaaguuugc	72	7B(+):721293924-721293996	42.8
4A_20722	uuugcuuaagucgucgucuca	21	4A_20722	ggcucgaaaucugucuuaggcgugcuacacagccacuauggccgguggucgaucgcuccauuuugcuuaagucgucgucuca	82	4A(-):666015496-666015578	42.7
6B_33948	uaaauucauguucucgagcua	21	6B_33948	gcauugggaauuuuauuuggagaaggaaacaggugugcagucuaaauucauguucucgagcua	63	6B(-):34046268-34046331	42.6
6B_32686	ucggucgauacaagaggcagc	21	6B_32686	ucggucgauacaagaggcagcgagcaaauuuuugauucgagga	43	6B(+):29460065-29460108	42.3
3B_14849	gugagcgaccucaugaaucugaug	24	3B_14849	gugagcgaccucaugaaucugaugugcaauuucauggagggccagugu	48	3B(-):19253071-19253119	42.2
7A_37861	caaggguuucgaaucaagcaa	21	7A_37861	ccuggaugggaccguggaucccaaggguuucgaaucaagcaa	42	7A(+):647913459-647913501	42.2
7B_41021	caaugauucugucucaaccca	21	7B_41021	gcggagggaguaauucacuugcucaauuggcaugcaaugauucugucucaaccca	55	7B(+):677410840-677410895	41.2
5B_25215	caaggacgaucucuggaugga	21	5B_25215	cucgguugauucuucuuucugcaaggacgaucucuggaugga	42	5B(+):43852316-43852358	41.2
6B_34309	ugaagaagauuuucagguaguc	22	6B_34309	uaccugaacgucuucuucaaguacuccacuuuuuuuucuugcggagaaaaagguggaauaccugaagaagauuuucagguaguc	84	6B(-):176770108-176770192	41
6D_35688	uuuccgguuccaccucggccgc	22	6D_35688	uuuccgguuccaccucggccgccgccgagucccaugaacggcguggggauggcagccgaguggcaccgguaacu	74	6D(+):472541253-472541327	40.8
7A_39182	uuacaaagucgugguaguggu	21	7A_39182	ccacugcuaucuagauccuaugaacaugcguggaaagaugugaccuaucaucuuucgagagcuuuacaaagucgugguaguggu	84	7A(-):172335615-172335699	40.6
2B_9093	auguuugcccgaaguuguugugau	24	2B_9093	auguuugcccgaaguuguugugauaauuuguuuuauuaaauuugggugcaaaguuuuuuc	60	2B(-):72274299-72274359	40.4
1D_4912	aaggccgugacagacaaguug	21	1D_4912	aaggccgugacagacaaguuguuagucugcuucagacuaagagauuucaucaucacuuuggccg	64	1D(+):437699689-437699753	40.1
7D_45109	caaaccaugaugcaccacuuc	21	7D_45109	caaaccaugaugcaccacuucagcauagcauuagaguuuuuucaagcaaaagaauguacgcaauagaggcguguuugguagucu	84	7D(-):19289973-19290057	39.7
3A_13183	accagcagagagucacauaucaag	24	3A_13183	accagcagagagucacauaucaagcugcuuaugguacacaacaagagagugaugagucagcugcucgugaca	72	3A(-):742466824-742466896	39.2
7D_44349	aguagcaacaucaugaugguc	21	7D_44349	gcaucagaauuugugacuauaccgaccuagauuuguacaggaaguagcaacaucaugaugguc	63	7D(+):554600709-554600772	38.9
5D_28606	gaggugcggaaacauggcauguug	24	5D_28606	gaggugcggaaacauggcauguuggcuaugccuauccuagggaagcaugcuugcuaacaaguugguauccuc	72	5D(+):406474892-406474964	38.5
6D_34985	ucgaaggaaaucucaagcucg	21	6D_34985	gcuuguagucucguauaccacucgaaggaaaucucaagcucg	42	6D(+):19646462-19646504	38.1
5D_28786	ucgauaccagcagaacaaggc	21	5D_28786	ucgauaccagcagaacaaggccaacaggcauacagcaacguuccgugacagaccaggauggccauuucuucuacuguuaucccg	84	5D(+):439442737-439442821	37.6
6D_34905	ugguccuuggcgcacugaugc	21	6D_34905	caugcccacccgccaucuauaucugagcugccaugaaucgucggcucuuccgugaccuauguaugguccuuggcgcacugaugc	84	6D(+):17157073-17157157	37.4
6B_33345	gugauuagagagcuccuucuu	21	6B_33345	gaacaugcucuccaucccaucaucggugcggguguggugaccgugauuagagagcuccuucuu	63	6B(+):647169451-647169514	37.4
7A_37299	cguguagucaucaugauccag	21	7A_37299	ggcagugguagaagagacggggugcaaggaucgggagguugggcuccacggcuccgcagcgaucgcccacguguagucaucaugauccag	90	7A(+):75001136-75001226	36.7
7B_41004	ugccaccagaucguuuggaag	21	7B_41004	ugccaccagaucguuuggaagcaccuguaguauuccgcgagcaacucccuaaccugaaguuguuucuccagaugugucggcagg	84	7B(+):675955208-675955292	35.8
7D_46617	ucgcuugugaaccaaaaggua	21	7D_46617	ucgcuugugaaccaaaagguaguuggucuuuguggugcgucuguuacuauuuucuccaaaguaguuaugguugacgagcuuguc	84	7D(-):542094788-542094872	35.7
5A_23190	acauuuuuggacuagaauacuuau	24	5A_23190	acauuuuuggacuagaauacuuauaaauuuuuacuauguugguugcuugauucauaggauuaaauucuauaggaau	76	5A(+):502980533-502980609	35.7
2B_8672	uuaccgaucggcaggacgacgaag	24	2B_8672	uuaccgaucggcaggacgacgaagaugaaggggcgcuagucccgcauccucgccguggcggcugacagguca	72	2B(+):776574066-776574138	35.6
7D_45819	uggcugcagcaacauacucuu	21	7D_45819	uggcugcagcaacauacucuucuacaccucacccaguagcaguugagucgccguccuagcuag	63	7D(-):43077413-43077476	35.4
5D_28871	uuguugcgauggaauguuccc	21	5D_28871	gguaguucccugagguaauccugguuccuucuuaccauuuauuauauauuuuuguugcgauggaauguuccc	72	5D(+):447989015-447989087	35.1
2B_8947	uugugacccggggaucucgug	21	2B_8947	uugugacccggggaucucgugcggcuguuuuaucaauuugcauggaucacucaccgcaugcca	63	2B(-):34340770-34340833	34.6
2B_8948	uugugacccggggaucucgug	21	2B_8948	auaguuucccuuuaucucucucaaguauacuuucccuugaaaaguugguauacuuuguauacuuugugacccggggaucucgug	84	2B(-):34340812-34340896	33.5
6A_31265	ucgaaggaaaucucaagcucg	21	6A_31265	gcuuguagucucguauaccacucgaaggaaaucucaagcucg	42	6A(+):19892761-19892803	33.3
6A_31644	cuaugaccacuaucuugacac	21	6A_31644	cuaugaccacuaucuugacacccuugacacaaguacaugguugaucguuguuguggcggcaag	63	6A(+):588570543-588570606	32.6
7D_44859	ccggauugagcacauagggca	21	7D_44859	ccggauugagcacauagggcagaacacacauggugauguuuuguacuuccccaaucaaguguc	63	7D(-):11732237-11732300	32.5
7D_44865	ccggauugagcacauagggca	21	7D_44865	ccggauugagcacauagggcagaacacacauggugauguuuuguacuuccccaaucaaguguc	63	7D(-):11756367-11756430	32.5
Un_49015	ccggauugagcacauagggca	21	Un_49015	ccggauugagcacauagggcagaacacacauggugauguuuuguacuuccccaaucaaguguc	63	Un(-):89612656-89612719	32.5
1B_2562	ucgaacaugccgauugaagag	21	1B_2562	ucgaacaugccgauugaagagguggagauaccucagacgcgcauacacugaugag	55	1B(+):593015459-593015514	32.5
Un_49019	ccggauugagcacauagggca	21	Un_49019	ccggauugagcacauagggcagaacacacauggugauguuuuguacuuccccaaucaaguguc	63	Un(-):89636025-89636088	32.5
1D_5078	agagacggacugagaguugaucaa	24	1D_5078	agagacggacugagaguugaucaaucaauuagauuaaucaaucaucaaucaugucuuacc	60	1D(+):448757388-448757448	32.3
5A_23022	cuagugcuaggauggaccuug	21	5A_23022	cuagugcuaggauggaccuugcaccacacagaaagauugagcaaucggccccuggcacacccc	63	5A(+):34860494-34860557	31.1
7D_42751	uuucuauauggaccaugcacc	21	7D_42751	uuucuauauggaccaugcaccaaguugguucuagaagugu	40	7D(+):15881215-15881255	31.1
7B_40526	ugggacggacagaacuacuug	21	7B_40526	ugggacggacagaacuacuugaaagaggaacagcacucauguaacuacuacuucccuuccauu	63	7B(+):540383038-540383101	30.2
7B_40538	ugggacggacagaacuacuug	21	7B_40538	ugggacggacagaacuacuugaaagaggaacagcacucauguaacuacuacuucccuuccauu	63	7B(+):540426227-540426290	30.2
7B_40514	ugggacggacagaacuacuug	21	7B_40514	ugggacggacagaacuacuugaaagaggaacagcacucauguaacuacuacuucccuuccauu	63	7B(+):540337078-540337141	30.2
6D_35136	uuuuuugcugaagaguuacca	21	6D_35136	uuuuuugcugaagaguuaccaguuuuuuauaaguuauguugguuacuccuaaacauucaaaaa	63	6D(+):77664815-77664878	29.2
5B_25848	uggacguauguguguguauag	21	5B_25848	uggacguauguguguguauagcuuuuccuucuuuuucagaaacaaugaguuugugccaaccauauuacucccuc	74	5B(+):590457192-590457266	29.1
5D_30647	cuaguaacgcacucuacccag	21	5D_30647	cuaguaacgcacucuacccagcugugucuugaacacccgauguucauuguuuuuuugagcagcuguggucucgugauguuucacca	86	5D(-):484231608-484231694	29
5B_26724	cacauugauuguaguuaagacucc	24	5B_26724	ggaagacaaaucaaauauuggaggccggggagcacggagcucauucgccacauugauuguaguuaagacucc	72	5B(-):13382559-13382631	28.4
6B_33332	gcaaccaaaggacuccuccgg	21	6B_33332	gcaaccaaaggacuccuccggcgaccauuaucuacugccaguucgaaugaguuuucucccagc	63	6B(+):646403120-646403183	27.9
1B_2825	guaacgacucugccuagguaagcu	24	1B_2825	uuuuuagugcccuuucaaaauguuucaugaagugucaucaaugcaucuguaacgacucugccuagguaagcu	72	1B(+):668679680-668679752	27.8
1B_2646	agauucggcugugagagucgc	21	1B_2646	agauucggcugugagagucgcccaguaaagucauuuauuuugaaacggagggaguaguuguguguguucucagagguggugugag	85	1B(+):597075907-597075992	27.7
7D_42606	caugacucggucugaccacuu	21	7D_42606	caugacucggucugaccacuuuuccgugcuaaccauagugggcaacaaguccucaauagcuaaaguggcucuuuuuacaaguuu	84	7D(+):13864953-13865037	27.6
4A_19760	cuuggaccuguuguaggacuc	21	4A_19760	cuuggaccuguuguaggacucacacuucuagaaccaacucgg	42	4A(+):719073001-719073043	27.5
7D_42760	uuauguguggaccaugcaccg	21	7D_42760	uuauguguggaccaugcaccgaguugguucuagaagugugagugccaaagguucuacaagugc	63	7D(+):15891567-15891630	27.2
5A_23538	caguuuguuuguugucugggcagc	24	5A_23538	caguuuguuuguugucugggcagcccuuccagcccaacaaccuccgccaccu	52	5A(+):577423723-577423775	26.8
1B_3377	ccaccggggacgaaggaucag	21	1B_3377	ccaccggggacgaaggaucaggugcucuccaagugucggaauauuuccuuccacaccccuagaaugaucacucggcuuccuuac	84	1B(-):410304160-410304244	26.6
5B_25769	uguaucgguaggagacuaggu	21	5B_25769	uaauuuuuuuuguguugaucagcuaugaacaucucauguaguuguaucgguaggagacuaggu	63	5B(+):548778889-548778952	24.9
5A_23731	uccguucagccgagagauuag	21	5A_23731	uccguucagccgagagauuagccuggucugagugcucagaaucuaucgccugggcaugc	59	5A(+):605304003-605304062	24.4
3A_11851	aagcuguugguauuguaggcu	21	3A_11851	cgagauccaccagugguaccaaaggaauauccggggccagcaaagcuguugguauuguaggcu	63	3A(+):705290390-705290453	23.6
3B_15272	acuggaugacgcgggagcuaa	21	3B_15272	gcugccgauucauucauucaccuaccaagaaccaaggcggagcgcaugucuugguagcugacuggaugacgcgggagcuaa	81	3B(-):429318646-429318727	23.3
3D_17520	acuggaugacgcgggagcuaa	21	3D_17520	gcugccgauucauucauucaccuaccaagaaccaaggcggagcgcaugucuugguagccgacuggaugacgcgggagcuaa	81	3D(-):330699539-330699620	23.2
3A_12576	acuggaugacgcgggagcuaa	21	3A_12576	gcugccgauucauucauucaccuaccaagaaccaaggcggagcgcaugucuugguagccgacuggaugacgcgggagcuaa	81	3A(-):446540980-446541061	23.2
5B_25343	cgaauuuuguccgauugguuc	21	5B_25343	aaauuuggacauguuuauaugaaauccggacguguuuauaugaaauccuccuguuuugaucgaauuuuguccgauugguuc	81	5B(+):466703016-466703097	21.8
5D_29303	agucuguucauuaucggcgca	21	5D_29303	gcguucacgugagauacugcaagucuguucauuaucggcgca	42	5D(+):487272472-487272514	21.5
2A_6876	agcugcacauccacuuccaag	21	2A_6876	uggacgaggaugugcagcugcgguaggacguucagcuacgaccggcagcugcacauccacuuccaag	67	2A(+):707747484-707747551	21.5
6A_31160	ugagaguaggaaacaugacga	21	6A_31160	ugagaguaggaaacaugacgagagcaggaaauuauuuacuaguuaguacucccaacguggucuaauuaauucagc	75	6A(+):9493668-9493743	21.4
7D_44486	ucgauguguguuggacuacaa	21	7D_44486	ucgauguguguuggacuacaaaaaucuaguuaugugcaucucccu	45	7D(+):565301711-565301756	20.7
6B_33743	uuucaaguuuuaguagagguggca	24	6B_33743	uuucaaguuuuaguagagguggcaaaucauuuauuuaaauucaagauuaggaucuuuggugugagaaaauuu	72	6B(-):22932550-22932622	19.6
6B_34597	uccaagacggccucaaaugagaaa	24	6B_34597	uccaagacggccucaaaugagaaaacuuuuuacaaaaauugucuucgucucaucaaaauggucgauuu	68	6B(-):712654393-712654461	17.8
5D_28479	aaguacaauggaccgguacaugac	24	5D_28479	uaucagccguuuguauucauaguagaagagcacaacaaugaagaugagaaguacaauggaccgguacaugac	72	5D(+):108566034-108566106	17.7
1D_4570	uucggcacaagucuacggcagauu	24	1D_4570	uucggcacaagucuacggcagauuguaccagacaguccucgaugggcucuagcauacac	59	1D(+):377978509-377978568	15.9
5D_28922	aagacauugucaaggaaagau	21	5D_28922	aagacauugucaaggaaagauggcucugacaggacaaaacuuucccaacaauuuccaccu	60	5D(+):448868564-448868624	13.1
6B_33276	gucggaccaggcuucauuccuu	22	6B_33276	ggaacguuggcuggcucgaggcauccuugccgacggcgcggguagaggcgucggaccaggcuucauuccuu	71	6B(+):630041048-630041119	10
6A_31566	gucggaccaggcuucauuccuu	22	6A_31566	ggaacguuggcuggcucgaggcauccuugccgacggcgcggguagaggcgucggaccaggcuucauuccuu	71	6A(+):560691659-560691730	10
6D_35342	gucggaccaggcuucauuccuu	22	6D_35342	ggaacguuggcuggcucgaggcauccuugccgacggcgcgggucgaggcgucggaccaggcuucauuccuu	71	6D(+):418216458-418216529	10
5B_26851	caacucucaaugaaagcacca	21	5B_26851	ugcuuucauagcucaguugguuagagcacccguuugguaagugggaggucuugaguucaacucucaaugaaagcacca	78	5B(-):106277079-106277157	7.8
7B_42428	agcucggugaaggaccggaccggc	24	7B_42428	cgguccggaccgccggccgccgguccaaauggcagcucggugaaggaccggaccggc	57	7B(-):688783480-688783537	6
5A_24243	uucgccggagcagcgugcaga	21	5A_24243	uucgccggagcagcgugcagagaagagaucccgcgcgcugcuccgucgaacg	52	5A(-):298549505-298549557	5.9
5A_23939	agcucggugaaggaccggaccggc	24	5A_23939	cgguccggaccgccggccgccgguccaaauggcagcucggugaaggaccggaccggc	57	5A(+):667010302-667010359	5.9
Un_49462	agcucggugaaggaccggaccggc	24	Un_49462	cgguccgguccggaccgccggccgccgguccaaauggcagcucggugaaggaccggaccggc	62	Un(-):309834085-309834147	5.9
4D_22513	uucggaccaggcuucauuccc	21	4D_22513	gaauguugucugguuggagaccuggcucgcacgacggaucgaucggcggcgggcgugcgcgcgcgguuucggaccaggcuucauuccc	88	4D(+):450196309-450196397	5.8
1A_119	agcucggugaaggaccggaccggc	24	1A_119	cgguccgguccagaccgccggccgccgguccaaauggcagcucggugaaggaccggaccggc	62	1A(+):9696308-9696370	5.8
5D_29698	uuucuggauuuggaccaaaugucu	24	5D_29698	acauuugguccaaaaccagaaauauggaauaaaccgaugacgugucacuaguuuauucuagauuucuggauuuggaccaaaugucu	86	5D(-):13820443-13820529	5.7
7A_38655	uugcaucacaggcucagauuc	21	7A_38655	uugcaucacaggcucagauucuauacuacuugcuccccaacccaacgacaccgcacauccaucuucuaugccgguggcaugcucu	85	7A(-):36901865-36901950	5.7
2B_9153	cuuugccggcgagugcgagcaccuc	25	2B_9153	cuuugccggcgagugcgagcaccucgaaggugaacgcgccgccgucaaacg	51	2B(-):507809768-507809819	5.7
4B_22270	auagcaucauccauucuacca	21	4B_22270	auagcaucauccauucuaccauucaacgguggcugcgcugcccgcaguggguaggauggcuggugcuaugg	71	4B(-):654094213-654094284	5.7
7B_42511	ugcaucauuuggaacucgccg	21	7B_42511	ugcaucauuuggaacucgccggugcgauagcacgcagcaugaccugguguucaucaccggcaaguuccagacgaugcagg	80	7B(-):732433650-732433730	5.7
6B_33566	uuuccgguuccaccucggccgc	22	6B_33566	uuuccgguuccaccucggccgccgccgccgcgccacaucaacggcagccgaguggcaccggcaacu	66	6B(+):717564111-717564177	5.7
7B_40601	uggugucagaacuuaauuugu	21	7B_40601	caagagcugacgccaaaacuacgacaccaggcauccaagccaagaugccuggugucucaguuuuggugucagaacuuaauuugu	84	7B(+):585563109-585563193	5.6
7D_44772	ugcaucauuuggaacucgccg	21	7D_44772	ugcaucauuuggaacucgccggugcgauagcacgcagcaugaccuggcguucaucaccggcaaguuccagacgaugcagg	80	7D(+):629613997-629614077	5.6
1A_290	agcaguagcgcgcucggcguaacc	24	1A_290	guguggaaaacccgcuacugacaagugcuuagcaguagcgcgcucggcguaacc	54	1A(+):61806908-61806962	5.6
3B_15453	uucgccggagcagcgugcugu	21	3B_15453	uucgccggagcagcgugcugugaauugaaucccgcgcgcuccuccaucgagca	53	3B(-):689011465-689011518	5.6
2B_8377	auugaacuaaggaggggugg	20	2B_8377	aacccucuuuaguucaaucaaguggauuaaauuuccaaaauuacagauuuaguucauuugauugaacuaaggaggggugg	80	2B(+):720801631-720801711	5.6
1B_2164	uauuggcucggcucacucagg	21	1B_2164	uauuggcucggcucacucaggucaucguguugcagaagcauaugcuucucgguauaaucugauugagccgcgccaauauc	80	1B(+):395058798-395058878	5.5
7B_41666	uuugguuuccuccaguaucuca	22	7B_41666	agauuuggagggaaccaaaucuuaagcuaucaugccacaagauuugguuuccuccaguaucuca	64	7B(-):393318611-393318675	5.5
5A_23132	uagccaaggaugaauugccag	21	5A_23132	uagccaaggaugaauugccagcguuucguuucguugagcucggucgucggagugguucgucgcgcuggcaagucauuucuggcuacgug	89	5A(+):445127688-445127777	5.5
Un_48416	uauuggcucggcucacucagg	21	Un_48416	uauuggcucggcucacucaggucaucguguugcagaagcauaugcuucucgguauaaucugauugagccgcgccaauauc	80	Un(+):409072715-409072795	5.5
1A_322	uauuggcucggcucacucagg	21	1A_322	uauuggcucggcucacucaggucaucguguugcagaagcauaugcuucucgguauaaucugauugagccgcgccaauauc	80	1A(+):366114112-366114192	5.5
1D_4474	uauuggcucggcucacucagg	21	1D_4474	uauuggcucggcucacucaggucaucguguugcagaagcauaugcuucucgguauaaucugauugagccgcgccaauauc	80	1D(+):293792189-293792269	5.5
3B_14224	uuacuugucacugguuucaua	21	3B_14224	uuacuugucacugguuucauacaaccucaggaaaaaguuguacgaaaccaacgagaaguaauauggau	68	3B(+):762097559-762097627	5.5
7D_44434	aaugccucgucaacuggacuc	21	7D_44434	aaugccucgucaacuggacucaggucugucggccucuuggguacggcggccugggaauccugaaccuggccuugcaugcugcug	84	7D(+):563759148-563759232	5.5
1B_2092	ugagaagguagaucauaauagc	22	1B_2092	ugagaagguagaucauaauagcugagcgaaaugaaugugauacaguugcucaauuguuaugaucugcuucucauuuga	78	1B(+):77543745-77543823	5.5
5D_28444	caguuggacacacauauagca	21	5D_28444	caguuggacacacauauagcacacaaaauugaaaaaauaguuugcacauucaaaccguaaaggcuagauguauuuccgaacccu	84	5D(+):77741020-77741104	5.4
5A_23044	caguuggacacacauauagca	21	5A_23044	caguuggacacacauauagcacacaaaauugaaaaaauaguuugcacauucaaaccguaaaggcuagauguauuuccgaacccu	84	5A(+):74499997-74500081	5.4
6B_34217	ugauggccugugcucgugcau	21	6B_34217	ugauggccugugcucgugcaucacugagcauggcgcagugauggacaacauggcugugaug	61	6B(-):150282027-150282088	5.4
1D_5642	cgaauguauuuuuuauggcuug	22	1D_5642	auaauacauacauucagcucuggcaucccacgcacacuguggcuuguguagccgaauguauuuuuuauggcuug	74	1D(-):325491979-325492053	5.4
1B_3390	cgaauguauuuuuuauggcuug	22	1B_3390	auaauacauacauucagcucuggcaucccacgcacacuguggcuugugcagccgaauguauuuuuuauggcuug	74	1B(-):437834566-437834640	5.4
3A_11496	uucgccgguggcacauuucccu	22	3A_11496	uucgccgguggcacauuucccuuagcggaagcgugccgcuaucgaacgg	49	3A(+):33150701-33150750	5.4
Un_48059	gcaagaugcugaagcgggcugccg	24	Un_48059	guggccaaucgcagcaucuugcaaguggccaaucgcaaacacguccuuggugcauuggcgcaagaugcugaagcgggcugccg	83	Un(+):304865915-304865998	5.3
5B_27504	guagugcuauagaauucgcuc	21	5B_27504	gcaccugguagugcugcaguuggugggcggcgccaucuuugcucgagaagacgcguccugacuuguagugcuauagaauucgcuc	85	5B(-):590649732-590649817	5.3
Un_49236	gcaagaugcugaagcgggcugccg	24	Un_49236	guggccaaucgcagcaucuugcaaguggccaaucgcaaacacguccuuggugcauuggcgcaagaugcugaagcgggcugccg	83	Un(-):252474981-252475064	5.3
3B_14246	uaaccuucacauccuggucuc	21	3B_14246	uaaccuucacauccuggucucuacauguuccacaugugguggugaaa	47	3B(+):762489669-762489716	5.3
Un_49664	ugugccuuuacucugugccaugcu	24	Un_49664	cucuuggccagcguugaggccaucgggagcuucacccaggcugccgugugugccuuuacucugugccaugcu	72	Un(-):354471018-354471090	5.3
1B_3194	auguucuggagacaugguuguggc	24	1B_3194	cagggccaugucguccaaccgauuuugucgauguucuggagacaugguuguggc	54	1B(-):39873588-39873642	5.3
5D_29855	uagccaaggaugaauugccag	21	5D_29855	uagccaaggaugaauugccagcguuuuguggagcucucagucggagugauccgucgcgcaggcaagucauuacuggcuacg	81	5D(-):346041982-346042063	5.3
Un_49461	agcucggugaaggaccggaccggc	24	Un_49461	agcucggugaaggaccggaccggcccggaccguguccauccugaauggugc	51	Un(-):309834058-309834109	5.3
6B_34413	ucguuggguaacgugacacuggcc	24	6B_34413	ucguuggguaacgugacacuggccucggccgaugugcggcacuugcugcuuccgccgagaccugccaugcccuaguacaaugcgg	85	6B(-):643833777-643833862	5.3
4A_20421	ugcuggcugcaaacgaaagag	21	4A_20421	ugcuggcugcaaacgaaagaguugaccuuugcuggcuuaagugcagacuagcaug	55	4A(-):642881787-642881842	5.2
7D_45980	cuuugguaaucucuggaucgg	21	7D_45980	gauugagagaccuugggaacggguugcguucuuugguaaucucuggaucgg	51	7D(-):69276046-69276097	5.2
1A_538	uugcuuuugcgccugaguuag	21	1A_538	uugcuuuugcgccugaguuagccugacucgcuggaaacggccaauacgagcguuuccagcaagccaggcucugaagugcuuuaaguuucg	90	1A(+):514665550-514665640	5.2
7A_38828	ucauagaauccgucauggcuc	21	7A_38828	augacggauugcuggugacguuaugaaaauccgucacagucgaugacgguuuucucccguccgucauagaauccgucauggcuc	84	7A(-):49578052-49578136	5.1
7D_46882	ucaucuggcauugcuuucucu	21	7D_46882	agaaacaaugccagagagcuuuagcaacggaaccugauuaucauauuuacaugcuguugaagcucaucuggcauugcuuucucu	84	7D(-):595081559-595081643	5.1
7A_38529	agagacgaucggggcucugcuugg	24	7A_38529	agagacgaucggggcucugcuuggccugcagggcagcuaguucaagccacccgauggccaugcucuaacuacucacaucucuuuug	86	7A(-):29482685-29482771	5.1
4A_18963	auggucuaagagcacucugua	21	4A_18963	caugccuuagaccaccuaucgguguugcuuuccuuagccauacuggggauggucuaagagcacucugua	69	4A(+):666934912-666934981	5
7D_46383	gaugguggguagaagaaa	18	7D_46383	gaugguggguagaagaaagaggggaugccuuucggggcauccccaagcuuagcuacuugggaguccu	67	7D(-):370914573-370914640	5
5D_30423	auauuggccaucguuugaauacug	24	5D_30423	auauuggccaucguuugaauacugugccugggagacaaggccagaaccacagacgacggcgcagagggguca	72	5D(-):450664843-450664915	5
1B_2563	uagcuagcuaguuguucccuu	21	1B_2563	caaagcgacguagcuuugcgcccacaugcauacaucauguguguaugucuggguagcuagcuaguuguucccuu	74	1B(+):593015616-593015690	5
1A_1350	caugaucucauuccggaacuc	21	1A_1350	gggucggacauggugguacgugcuagcgaaugcaugaucucauuccggaacuc	53	1A(-):520547599-520547652	5
1B_2791	acauggcuguguagaaaugagugg	24	1B_2791	aaguuuguauauggcacguguauuauuuugguacauggcuguguagaaaugagugg	56	1B(+):643015930-643015986	5
5D_28594	cuugggcuacagcuggugagaagu	24	5D_28594	cuugggcuacagcuggugagaaguggaugucgcugguugagcugugag	48	5D(+):406423622-406423670	4.9
7A_38779	acgugcauuguguguuuggga	21	7A_38779	acgugcauuguguguuugggaccaaauagggaagugucccuaauccuagggauacauuagagcauguga	69	7A(-):40705937-40706006	4.9
Un_48941	cucgccggaguagcgugcaacg	22	Un_48941	cucgccggaguagcgugcaacggagggaucccgcgcgcugcuccgucgagcg	52	Un(-):81893329-81893381	4.9
5A_24490	augaaaucucugaucaaguua	21	5A_24490	auuugaucucagaucgauggccgaggucgcgcgggagcaucuaaugugggugcucccguagcaccaugaaaucucugaucaaguua	86	5A(-):559455919-559456005	4.9
5D_30047	cgaccuggcaagauucaugau	21	5D_30047	cgaccuggcaagauucaugauaguuccccugcuacaugucggcuugccagcuagucauggauu	63	5D(-):423208311-423208374	4.8
5D_30945	cgugacuucaaggauguggau	21	5D_30945	cgugacuucaaggauguggauagcuuaggcagcagaguaacugaguaagauccaagaaaauaaggaguugugca	74	5D(-):533419313-533419387	4.8
5B_25539	cauggauucagagaaagagga	21	5B_25539	aaauuuuuacugaaccaucgguugaagcuagcuuaggguugggagaccucaggaaaguugcuagcucauggauucagagaaagagga	87	5B(+):539307292-539307379	4.7
7D_46686	ucagcuuguuguucacucgua	21	7D_46686	ggagugauagguaucgggagagagguaggcagguagcagcaagaaugcuuucucagcuuguuguucacucgua	73	7D(-):561512319-561512392	4.7
1D_6109	uaucauuguuggguggaacau	21	1D_6109	uaucauuguuggguggaacauaucuccuugucucgguuucauuuuccgaguacccauuuguuccacugcgacaaccggguuagcg	85	1D(-):438363752-438363837	4.7
Un_47379	uggacaaggcauaugagugac	21	Un_47379	ucauguggcuccgucaacaaguggacaaggcauaugagugac	42	Un(+):49604821-49604863	4.7
Un_48674	ucauagaauccgucauggcuc	21	Un_48674	aucacggauugcuggugacguuaugaaaauccgucacagccgaugacggguuucucucguccgucauagaauccgucauggcuc	84	Un(-):38165098-38165182	4.7
2A_7423	caugauuuugguauguuguggcua	24	2A_7423	caugauuuugguauguuguggcuagccugacaugcccaugucgcuggacuagccuagcacguaauuuugca	71	2A(-):31024997-31025068	4.7
Un_48768	uggacaaggcauaugagugac	21	Un_48768	ucauguggcuccgucaacaaguggacaaggcauaugagugac	42	Un(-):50064268-50064310	4.7
6A_31822	uacucgggucauagcugacug	21	6A_31822	gucagcacuggccggcggucuagcaccgcacaacaagcucucuuagcaguagaagcuugugcuucuagauacucgggucauagcugacug	90	6A(-):9263333-9263423	4.7
Un_49395	caugauuuugguauguuguggcua	24	Un_49395	caugauuuugguauguuguggcuagccugacauguccaugucgcuggacuagccuagcacguaauuuugca	71	Un(-):300967469-300967540	4.7
1B_3679	uaagcgugacugugcauucgg	21	1B_3679	uaagcgugacugugcauucggcacuguguguguccgagucggucacgagucau	53	1B(-):565939354-565939407	4.7
Un_47202	caugauuuugguauguuguggcua	24	Un_47202	caugauuuugguauguuguggcuagccugacauguccaugucgcuggacuagccuagcacguaauuuugca	71	Un(+):16957505-16957576	4.7
5B_25583	ugugggccuaaaacgaaaugu	21	5B_25583	aucgaaggcccauucgugucggccuagguaguagaaagauaggagugugggccuaaaacgaaaugu	66	5B(+):545129812-545129878	4.6
1B_2113	ucauagaauccgucauggcuc	21	1B_2113	uccaugacaaauugcuggugacguuaugaaaauccgucacagccgaugacggguuucucucguccgucauagaauccgucauggcuc	87	1B(+):121440761-121440848	4.6
1B_3236	cugaacugagucacugaacau	21	1B_3236	cagcgguggcucagauuuuguuuucgcuucuuaucuuggccguguaacugaacugagucacugaacau	68	1B(-):42060054-42060122	4.6
7B_42447	aauuggaaacaagcaaucggcgug	24	7B_42447	aauuggaaacaagcaaucggcgugggaggucgaauauggagaauucuccaaauccucccaaugcugcucugcccugccuccaaaaug	87	7B(-):710339554-710339641	4.6
2D_10675	caugauuuugguauguugugucua	24	2D_10675	caugauuuugguauguugugucuagccugacauguccaugucgcuggacuagccuagcacguaauagugcag	72	2D(-):29099740-29099812	4.5
7B_40127	cuuugcgagcagagaacacuc	21	7B_40127	cucuuucgcuuugagccucauguguucuugaaacgugugcggcuuugcgagcagagaacacuc	63	7B(+):64170249-64170312	4.5
7A_39091	cuucguuucacugugccaccg	21	7A_39091	cuucguuucacugugccaccgacgugagcaccagugcuacaaaag	45	7A(-):115321425-115321470	4.5
1D_5567	cuuguuugucauuaagcuucug	22	1D_5567	cuuguuugucauuaagcuucugaguaucugugccauguggcuaguaaugaauggucaaaauuacucugaagcuuaaugagaacauguu	88	1D(-):38590166-38590254	4.5
3B_13774	ucguccuaaaauaaguaucucaac	24	3B_13774	ucguccuaaaauaaguaucucaacuucacauuaacuuuaguacaaaguuguuuuaaugcggagauauuucgggacgaag	79	3B(+):241330806-241330885	4.5
Un_47482	uaaaucuauggaugcaccgca	21	Un_47482	uaaaucuauggaugcaccgcauacagcuuaugcagcacccgagggagauu	50	Un(+):69777515-69777565	4.5
3B_13426	cucgccggaguagcgugcaacg	22	3B_13426	cucgccggaguagcgugcaacggaccgagucccgcgcgcuccuccggcga	50	3B(+):22107616-22107666	4.5
5B_25781	ugauuaugcuggaacauggaagug	24	5B_25781	gaucuuggugacagcaugguuuuccggaaaaggugccauugauuaugcuggaacauggaagug	63	5B(+):550745928-550745991	4.5
2A_7809	agagauggguuccgccaaugugau	24	2A_7809	agagauggguuccgccaaugugauuauugucugcugcucauggucaauggcaguacuugugaucaaguggcccuauuuuaua	82	2A(-):759525922-759526004	4.5
2A_7749	aaugaaggacuguacuguggucug	24	2A_7749	aaugaaggacuguacuguggucuggcuccacucaggcccagcuaacaucccuaguuuaugua	62	2A(-):753400036-753400098	4.5
5D_28474	agaaaggggauguagcucaua	21	5D_28474	agaaaggggauguagcucauaugguagagcgcucgcuucgcaugc	45	5D(+):103644770-103644815	4.5
2D_11033	ugcuguaugauaguguuucac	21	2D_11033	ugcuguaugauaguguuucacggaaucgacgcgccuuugcgucggcauuggcuuauauauuuauuucuacaguuuc	76	2D(-):606039701-606039777	4.5
3D_16539	cguuugucgcugcuuuuu	18	3D_16539	gacuguagugucgcagaugaauccuuaggucgccgguucgaauccggcaggucggacguuugucgcugcuuuuu	74	3D(+):519326592-519326666	4.5
3B_15189	uagaugagacugauccacgau	21	3B_15189	uagaugagacugauccacgaucaguugaaacugagaauguggacggggcuuuuggc	56	3B(-):52636167-52636223	4.4
Un_47718	uagaugagacugauccacgau	21	Un_47718	uagaugagacugauccacgaucaguugaaacugagaauguggacggggcuuuuggc	56	Un(+):141447454-141447510	4.4
Un_49331	uagaugagacugauccacgau	21	Un_49331	uagaugagacugauccacgaucaguugaaacugagaauguggacggggcuuuuggc	56	Un(-):280912221-280912277	4.4
7D_44221	uuucuaagcucggcgauaacaauu	24	7D_44221	gcguuaucgggcuugguaccggugaguuaucaucguuaguuucuaagcucggcgauaacaauu	63	7D(+):508653061-508653124	4.4
6A_31830	uauuugugcugaauuaauuag	21	6A_31830	auacuaguguagcuacaaggcuuugaguguuaagguaaccagcgccaaguggcucaaugcuauuugugcugaauuaauuag	81	6A(-):9493729-9493810	4.4
3B_15115	uggucuguuuugugguuucuu	21	3B_15115	uggucuguuuugugguuucuuuauauacaaugcggggccaaagccuguuuccacaaaagagagcaag	67	3B(-):36372586-36372653	4.4
5A_24655	ugaacaagauugaugcccucc	21	5A_24655	ugaacaagauugaugcccuccgacgggcauucuuguggguu	41	5A(-):567746837-567746878	4.4
3A_11372	uaguagucugcucuuaugccu	21	3A_11372	uaguagucugcucuuaugccuagugggguaugggauugaccucagacuaauacgccagugguagcaccagauucugca	78	3A(+):27063158-27063236	4.4
4A_20431	uccuggugaucauugaguggc	21	4A_20431	uccuggugaucauugaguggcgcuugcgcaagcaccgccaccucaccaugaguccacacauug	63	4A(-):643868959-643869022	4.4
5B_27706	uuagaucuucgugagagggaa	21	5B_27706	ccgccucaaagagcccuaacagaaauauaauauuuuagaucuucgugagagggaa	55	5B(-):596448349-596448404	4.4
7D_46819	cuugguuguugguuguaugau	21	7D_46819	cuugguuguugguuguaugaucguugcuuuaccuauaacgcggggcgaaagccuauuucgagagaaccaacaacuugucucuga	84	7D(-):566205676-566205760	4.3
5B_27604	cgggaguggcacgaauaaguc	21	5B_27604	caugugcugccucgccuucguguauauguuccauggaguccauguacucagacauacaucguugggcgggaguggcacgaauaaguc	87	5B(-):591841957-591842044	4.3
5B_25328	uauuaacagguggaucaagaaaau	24	5B_25328	uauuaacagguggaucaagaaaauccaccacaaaggugguucucggaaguauugguggagcaauaguucuacuuguugauauu	83	5B(+):439990641-439990724	4.3
6B_32541	uuccugaccguguaucaucuc	21	6B_32541	gaugauauucaaaacaggucccaagugcagauaaucuugggaugacgcauuguauuccugaccguguaucaucuc	75	6B(+):15080238-15080313	4.3
5B_27209	acaucaggggaugaucuagca	21	5B_27209	acaucaggggaugaucuagcaugcuagagcaccaccugcugu	42	5B(-):547141745-547141787	4.3
4A_18761	caggacugaagagaugugguu	21	4A_18761	ccauuuucuucagucgaaaagcaaaacacaggacugaagagaugugguu	49	4A(+):647422593-647422642	4.3
1A_307	gaauguugucugguucaagg	20	1A_307	gaggaugagaggauaugaagcuauuuugcuucuggguggaauguugucugguucaagg	58	1A(+):326329166-326329224	4.2
6B_33800	uugcaggacugauugugcgug	21	6B_33800	ugcugcaaagucucaguaaugauauucauugcaggacugauugugcgug	49	6B(-):29435847-29435896	4.2
7B_42287	ucuuacuggaauuucuguagu	21	7B_42287	ucuuacuggaauuucuguaguaccugucaaaaauauuauauccaacccgacagguacguaguuacucuagacauggggcc	80	7B(-):676027784-676027864	4.2
1B_3242	uacgguuauguuagcgucucu	21	1B_3242	ggaauuggugauaugcacagacuagaaaauuuguuuacgguuauguuagcgucucu	56	1B(-):42072621-42072677	4.2
5A_23434	uggucugacguaggucugcag	21	5A_23434	uggucugacguaggucugcagcaaugcagcagugcacuccguguggauuaguuuguugccccgcacaccuacguucccauaccucc	86	5A(+):566772167-566772253	4.2
4A_19290	uugaagagcuccguauugaau	21	4A_19290	uugaagagcuccguauugaauugguccgaauuccaaaucagugaggaaacugaaaug	57	4A(+):698136860-698136917	4.2
1B_3549	caacaagaggaugugugugug	21	1B_3549	caacaagaggauguguguguguuuauuaucaugucgauauuugaugauuuaacacaagaugguacuucacucacgcaucugugcugua	88	1B(-):562164317-562164405	4.2
7B_41661	ucguccuaaaauaaguaucucaac	24	7B_41661	ucguccuaaaauaaguaucucaacuucacauuaacuuuaguacaaaguuguuuuaaugcggagacauuucgggacgaagag	81	7B(-):391000304-391000385	4.2
1D_4941	cuagaagauauggauuaggug	21	1D_4941	ccucaaacgacuucuccaaaggcuccacugagccuauggcuuauauguagucagcuagaagauauggauuaggug	75	1D(+):438970827-438970902	4.2
2B_8265	aucccggcaauggaacca	18	2B_8265	uauccauugucguccagcccgguuaggauaccuggcuuucacccaggcgacccggguucauaucccggcaauggaacca	79	2B(+):295835125-295835204	4.1
4A_19453	agaaacugcaaggagauguggacc	24	4A_19453	ugccacauuccuugcugaacuuuuguugugucucgccaaugagcuaagauuuuagaagaaacugcaaggagauguggacc	80	4A(+):701936141-701936221	4.1
1D_4686	ucaauucugaguaggguagcc	21	1D_4686	ucaauucugaguaggguagccgagugaacuucuacauuugcuacuaccacuacuaggaugaagg	64	1D(+):415682538-415682602	4.1
7A_37949	cuugaguucauccaaucugau	21	7A_37949	cggcuuagaaaaccaaaggauacuugaguucauccaaucugau	43	7A(+):651782666-651782709	4.1
7D_46479	auuaauauguuugaugugcccagu	24	7D_46479	auuaauauguuugaugugcccagucguagaaccuugaaucuauggcuucuacauugggucaccauugugauaa	73	7D(-):508793978-508794051	4
7A_36802	uuucauuauucgggugccaug	21	7A_36802	uuucauuauucgggugccaugcuagugcauccaaucaugucuca	44	7A(+):18948598-18948642	4
3A_12895	uuguccaaguacuguggugcu	21	3A_12895	uuguccaaguacuguggugcuuguucccuucaaaaaaaaguacuguggugcuacuauggagu	62	3A(-):705642729-705642791	4
Un_48977	cgagucaauugcuucucuaagaug	24	Un_48977	cgagucaauugcuucucuaagauggucccgucauucaaauaaaucauccuaaaaguguugacuuucu	67	Un(-):83196774-83196841	4
7A_38142	cgagucaauugcuucucuaagaug	24	7A_38142	cgagucaauugcuucucuaagauggucccgucauucaaauaaaucauccuaaaaguguugacuuucu	67	7A(+):695163085-695163152	4
Un_49517	cgagucaauugcuucucuaagaug	24	Un_49517	cgagucaauugcuucucuaagauggucccgucauucaaauaaaucauccuaaaaguguugacuuucu	67	Un(-):325612195-325612262	4
5A_23779	uuagaucuucaugagagggaa	21	5A_23779	ccaccucaaagagcccuaagagaagcauaagauuuuagaucuucaugagagggaa	55	5A(+):606302466-606302521	3.9
7B_40852	uuccauuguguccuaguagua	21	7B_40852	uuccauuguguccuaguaguagucagaagcuaguauaaacaacgguuguugugacuggacauggacuaucaaaggggcaaagggaua	87	7B(+):614329042-614329129	3.9
1B_2621	uuugguuagccugaauuauau	21	1B_2621	aucaacgguccaagagaagaugguuagccugagaguacaccgggcuagcaauuuacugaugcauuugguuagccugaauuauau	84	1B(+):595507983-595508067	3.9
1D_4678	uuuucaacagauccuccuugg	21	1D_4678	uuuucaacagauccuccuuggacuugugucucugaggauauaguuggaaaaa	52	1D(+):415540519-415540571	3.9
2A_7076	uacaucuugacaaugggcucacca	24	2A_7076	uacaucuugacaaugggcucaccaaacuacacgaccucaacucuuugguugugugauguuuucgugugucacugaugagaugaacc	86	2A(+):759525814-759525900	3.8
6B_33914	caaugguguucgguacuaguu	21	6B_33914	cgguaaacaugagcuuuuguugcucuuucaucccaaguaugucaaugguguucgguacuaguu	63	6B(-):32740849-32740912	3.8
5D_29243	uuagauuuucgugagagggaa	21	5D_29243	ccgccucaaagagcccuaacagaaauauaagauuuuagauuuucgugagagggaa	55	5D(+):484947001-484947056	3.8
6B_34565	acuuugaaauugucaugaggcuag	24	6B_34565	acuuugaaauugucaugaggcuagagcaaccgcagucguugaugcuacauagacaucaucaacugguga	69	6B(-):694200130-694200199	3.7
2B_9116	uucauuugguugaauuaggg	20	2B_9116	uuaguucaacuaaaugaacuaaaauuucagaauuuacaacacuuuugaaauuuuaguucauuugguugaauuaggg	76	2B(-):180042066-180042142	3.7
6A_31219	ggguguuagauaguugaacga	21	6A_31219	guuaauaccuugcauaagaccuacccucagucaucaucauuggugacuagaguggguguuagauaguugaacga	74	6A(+):17585792-17585866	3.7
2D_10804	uucauuugguugaauuaggg	20	2D_10804	uuaguucaacuaaaugaacuaaaauuucagaauuuacaacacuuuugaaauuuuaguucauuugguugaauuaggg	76	2D(-):126126281-126126357	3.7
7D_45484	ugggcuagaacgaaaucauca	21	7D_45484	uuuccugaaacuaauuagugcugugcaugauuggcauagggcugggcuagaacgaaaucauca	63	7D(-):36419062-36419125	3.7
1D_4467	gaauguugucugguucaagg	20	1D_4467	gaggaugagaggauaugaagcuauuuugcuucuggguggaauguugucugguucaagg	58	1D(+):254662202-254662260	3.7
7D_43833	cuuugcgagcagagaacacuc	21	7D_43833	cugcucucuuucgcuucgaguuucauguguucaggaaacguguguggcuuugcgagcagagaacacuc	68	7D(+):105519968-105520036	3.7
1A_694	gagauggacugagaguugaucaau	24	1A_694	gagauggacugagaguugaucaaucaauuagauugaucaaucaucaaucaugccuu	56	1A(+):544394620-544394676	3.6
3A_12639	cggccacaugugcgaacacaa	21	3A_12639	cggccacaugugcgaacacaaggaguaucgagcaaccccucucuauguugugcccacuccuuucauguguuauucuuguggucauu	86	3A(-):646460742-646460828	3.5
1B_3364	gaauguugucugguucaagg	20	1B_3364	gaggaugagaggauaugaagcuauuuugcuucuggguggaauguugucugguucaagg	58	1B(-):357916311-357916369	3.5
3A_11375	ucaaguuggcggauucaauca	21	3A_11375	agugaaucguuggcauauaucucaaguuggcggauucaauca	42	3A(+):27073134-27073176	3.5
3A_11381	ucaaguuggcggauucaauca	21	3A_11381	agugaaucguuggcauauaucucaaguuggcggauucaauca	42	3A(+):27131722-27131764	3.5
5B_25939	auugugugguuugucuuugua	21	5B_25939	gagacccuugacauacaauugauuuccuauauuggguucauaauugugugguuugucuuugua	63	5B(+):591711962-591712025	3.5
2D_10976	cugagggaucauuugucgguu	21	2D_10976	ccagcaaguuucucaccauaacccggcucaacaucaaacuuauccagcucugagggaucauuugucgguu	70	2D(-):593736157-593736227	3.5
3A_11387	ucaaguuggcggauucaauca	21	3A_11387	agugaaucguuggcauauaucucaaguuggcggauucaauca	42	3A(+):27171280-27171322	3.5
1B_2603	cuagaagauauggauuaggug	21	1B_2603	ccucaaacgacuucuccagcgguuucacuaagccuauggcuuauauguagucagcuagaagauauggauuaggug	75	1B(+):595028684-595028759	3.4
3A_12464	cgacgccauagauaucuucga	21	3A_12464	caugguguccuauaugguguccuaccauguagggugcucgacgccauagauaucuucga	59	3A(-):32871100-32871159	3.4
5B_25561	uuuauuguagagugccauugc	21	5B_25561	aucaggaauuuagcaauaagggccgaauggaacggcuaaaaaaugguguuccacuuuuaucuuuauuguagagugccauugc	82	5B(+):544777182-544777264	3.4
3B_15224	uuaaauuugggcagauuugga	21	3B_15224	cugaagucugaguagguccuugaguauucauauaugaauauccacuuccucauauaugaacagggaacuuaaauuugggcagauuugga	89	3B(-):115506788-115506877	3.4
4A_20460	aaaacggaaacuagguaggca	21	4A_20460	ccucuuauuccuccauuagaggguuaggauggacuucuccaucuuuuaccacugaaaacggaaacuagguaggca	75	4A(-):644512130-644512205	3.3
5D_30395	acaaugcagaaagugaaccau	21	5D_30395	acaaugcagaaagugaaccauccaugguucauccuaaugcaugggga	47	5D(-):449016878-449016925	3.3
6A_31821	uacucgggucauagcugacug	21	6A_31821	uacucgggucauagcugacugaauuaaucugucaguaauacuaguc	46	6A(-):9263308-9263354	3.3
3D_18192	guacugugcuauuguuugucuaga	24	3D_18192	uguauuaagaguagcauuuauuauuauuugucaacuguugugauauguuugcuaguacugugcuauuguuugucuaga	78	3D(-):609120219-609120297	3.2
3A_11393	ucaaguuggcggauucaauca	21	3A_11393	agugaaucguuggcauauaucucaaguuggcggauucaauca	42	3A(+):27217509-27217551	3.1
4A_19185	uuacucgguaauucuaauggc	21	4A_19185	aauuagagggaucggaagaaaacuaauucuuacucgguaauucuaauggc	50	4A(+):689089448-689089498	3.1
2D_10451	uaaauagggaugguuuaacauuau	24	2D_10451	uaaauagggaugguuuaacauuauuuuuuucuuguuaaagcauuuuuuuuaca	53	2D(-):11799577-11799630	3
2A_7208	uugagucgcugacuaaucgccaau	24	2A_7208	uugagucgcugacuaaucgccaauucauuuuccaaaaaucagggcgacucgcgacuauacaacgaauua	69	2A(+):778645213-778645282	3
6B_33160	uaagcuguuuugggaucuugc	21	6B_33160	uaagcuguuuugggaucuugccaauagguugagcuaaucaccuguuguagauauaacaaucacaacucaac	71	6B(+):153543278-153543349	3
Un_47377	uuguaacguaucguggaccac	21	Un_47377	gugguaaaugaacaacuuaauuuguaacguaucguggaccac	42	Un(+):49604611-49604653	2.8
7A_36754	cuguuuuugauggacucggca	21	7A_36754	cuguuuuugauggacucggcaacgggaaugcuccugaucguuguccgagucaacuucacggu	62	7A(+):13811106-13811168	2.7
5B_27814	uaguuguaggagugaagcaau	21	5B_27814	ugguuccuucaugauguguuguaggcuuagaugaagauaaugaauaguuguaggagugaagcaau	65	5B(-):599691432-599691497	2.7
4A_21228	aaaucaugguuucacuguacacac	24	4A_21228	uugugcaaugaaauaugaguggucuagugcacaaugaagacucauucagagcacagaaaucaugguuucacuguacacac	80	4A(-):702548708-702548788	2.6
7D_43718	uccacuuguagucgcacgauc	21	7D_43718	uccacuuguagucgcacgaucuucccuacaaauauuucuuaagauacaaagaugauccaggug	63	7D(+):69284341-69284404	2.6
1D_4544	cauguugauauuguugggcua	21	1D_4544	cauguugauauuguugggcuauacccaacgucgguggcaugug	43	1D(+):338922637-338922680	2.5
4D_22770	ugguugaugauauauuuu	18	4D_22770	uuuacgucauccgcgaaauagaauaucauauugguugaugauauauuuu	49	4D(-):477746073-477746122	2.4
3B_13219	ugcuguuggagcuacaaccua	21	3B_13219	gcauuauugaacaccaccugaucagcccuuuuucuguucacucggcuuuucggugcuguuggagcuacaaccua	74	3B(+):737390-737464	2.4
5A_23170	uuucucuguagcuuggcaaauccu	24	5A_23170	uuucucuguagcuuggcaaauccuacaaauuuuuguaucuaaaaauucaggauggucauacugagaagaagg	72	5A(+):482423071-482423143	2.4
Un_47803	caucguuuggcacagcuucac	21	Un_47803	gaagcauuauugcuauaggcauggaaggcaccaggaaucuuucuuagaguuauccaggcuuugccuguacaucguuuggcacagcuucac	90	Un(+):243018138-243018228	2.4
7D_42854	ucuuguaggcugagucaaagcgga	24	7D_42854	ucuuguaggcugagucaaagcggauuauacaaacuugucaguuuccucuaauaucucaacuugcaccauc	70	7D(+):26786325-26786395	2.3
5B_25178	ccucgguacacucucugucgu	21	5B_25178	ccucgguacacucucugucgucguucaucucacuccuacucugccucuucgacgcaggaggugaccaugguc	72	5B(+):16050483-16050555	2.2
3A_11909	cuuggcauggguauccucuua	21	3A_11909	cguuggugcuaugccaacaacucguagccagcaacucuucacuaccucccuccacgcgaauacuuggcauggguauccucuua	83	3A(+):706769893-706769976	2.2
Un_49704	cuguuuacugucauugcuugg	21	Un_49704	cauauggccaaccucagucagcuguuuacugucauugcuugg	42	Un(-):366865141-366865183	2.1
1A_781	uuugccuuugccggagagucggcg	24	1A_781	ccgacgggaccggggguggggggaggcgggggagagggguggcgggcuccuugcccuugcauuugccuuugccggagagucggcg	85	1A(+):586750753-586750838	2.1
7B_41388	caagucacccagggauauguu	21	7B_41388	cauaucccaaacuugaccauauaguacaagucacccagggauauguu	47	7B(-):62944365-62944412	2.1
7D_43396	ugauucauagagugcagcauu	21	7D_43396	ugauucauagagugcagcauucuugccugccauguuuggaaa	42	7D(+):39496961-39497003	1.9
3D_16561	aggucuacgacguugcgacgaugg	24	3D_16561	ggcgccaugcaguauuaccucggccagcaggucuacgacguugcgacgaugg	52	3D(+):520246312-520246364	1.8
Un_47329	ugaaaacgucuugcucaugua	21	Un_47329	cacaagagcaagauaaugagacuucagcgagaacccccaucaggaguuaaguucgagugaaaacgucuugcucaugua	78	Un(+):43367816-43367894	1.8
6B_32886	aaacggggguguagcucaca	20	6B_32886	aaacggggguguagcucacaugguagagccccugcuucgcaugcgggaggcacgggguucuauuccgcgcaccuccauuugc	82	6B(+):41854118-41854200	1.8
2B_9129	cuacuccgaucauuugugugc	21	2B_9129	cuacuccgaucauuugugugcgguagcucaucaucgcacacaaaugaucggaguagug	58	2B(-):417782167-417782225	1.8
6A_31312	aguaaccucuuugucgucuguaaa	24	6A_31312	aguaaccucuuugucgucuguaaauaaaaauguagacggcaaagucuuuuugccgucuguguuuuuuucugcagacggcaaaguauguuuuu	92	6A(+):40475241-40475333	1.7
6B_34629	ccuugccggugugcacgagcuccc	24	6B_34629	ccuugccggugugcacgagcucccguuggagagugcgccgucgucaagugg	51	6B(-):717555032-717555083	1.7
1B_3629	caugcugagagauuguuacgc	21	1B_3629	caugcugagagauuguuacgcuugagaauaaaggaaggaaacagaaaagacacauguuaagcgcgucgcaaaaaucucuccgcucacu	88	1B(-):564291488-564291576	1.7
7A_38106	gagacgugauggacgccggugagg	24	7A_38106	gagacgugauggacgccggugaggauguggagcgccaccgcacgcgccgcccgaucca	58	7A(+):694967855-694967913	1.6
1B_3335	cuuugccggcgagugcgagcaccuc	25	1B_3335	cuuugccggcgagugcgagcaccucgaaggugaacgcgccgccgucaaacg	51	1B(-):193446787-193446838	1.6
4B_22253	aaaggagcgcugaugcuaauuagu	24	4B_22253	aaaggagcgcugaugcuaauuaguaguagcgagugugcgggaaacucacugcugauaaguuuuuagcaguagcgcgcucugugu	84	4B(-):550989751-550989835	1.6
3D_17563	cgacguuggccuucaugagugcau	24	3D_17563	cgacguuggccuucaugagugcauagcgcugcgccaccgucaugcuguugagguccuggccggcggcguggacgagucccggccucguugca	92	3D(-):500127621-500127713	1.6
5A_23279	ccaguugacugaagcacccuu	21	5A_23279	gggggcuuuguaaacuggaucgguuggccagaucuaacgggucucgguuaccaacuaccaguugacugaagcacccuu	78	5A(+):554296963-554297041	1.5
Un_49228	gcaagaugcugaagcgggcugccg	24	Un_49228	guggccaaucgcagcaucuugcaaguggccaaucgcaaacacguccuuggugcauuggcgcaagaugcugaagcgggcugccg	83	Un(-):252463820-252463903	1.5
1D_4070	accagcagguggagcguaggaaug	24	1D_4070	accagcagguggagcguaggaaugcggcgccauugacuuguaguccgguggcgcauacacaggcucccgcuucacaaag	79	1D(+):44051-44130	1.5
6D_35192	gggacuggccagaggagaguggua	24	6D_35192	gggacuggccagaggagagugguaguucaucgugggggagugcgacucuucuguauggacuaguggcugggg	72	6D(+):78847660-78847732	1.5
6D_35017	ucgauguggucguccagagag	21	6D_35017	uucugcggccgugauugauuucguuaucgauguggucguccagagag	47	6D(+):25471080-25471127	1.5
3B_15361	aucuucaggagguacgccacgugg	24	3B_15361	aucuucaggagguacgccacgugguaggcaccggcguaggugauccacgacagcgcgccgagcauguaggcgucgacaccgucgu	85	3B(-):661757575-661757660	1.5
5D_30242	acacacggcggagugggagga	21	5D_30242	caugcgcuaugcccacagugguugcauaaacagcaacacacggcggagugggagga	56	5D(-):446812821-446812877	1.5
4A_19228	ugccaguggauaggugccaag	21	4A_19228	ugccaguggauaggugccaagugcagcgaccagaccggccaacucggcggugucacuucgacacgugccaagugcagcaaccu	83	4A(+):692355842-692355925	1.5
5B_25565	uagagccagaccaagcagaag	21	5B_25565	aagcaccucugggccugacucgcugggaacucucagaucagcaguuucucuagagccagaccaagcagaag	71	5B(+):544946867-544946938	1.5
3B_15362	aucuucaggagguacgccacgugg	24	3B_15362	ccgacgaaccuggccacuucgugcggcaacggggcgccgcccgugacgaucuucaggagguacgccacgugg	72	3B(-):661757636-661757708	1.5
7D_43958	cauucuugauucauuagacua	21	7D_43958	cauucuugauucauuagacuaaguauucauuuuuggaugucucuuacucucauagucugaaggua	65	7D(+):109783113-109783178	1.4
7D_45152	uacuuugacucugccuucaaugcu	24	7D_45152	uauuagaaggaacugacaaggucauacauuuuacuuugacucugccuucaaugcu	55	7D(-):26780081-26780136	1.4
1B_2868	ccauugucaacuggagaugc	20	1B_2868	ccauugucaacuggagaugcugcucagaaacugaaggugcugcgucgacgggaaucaggag	61	1B(+):689257504-689257565	1.4
4A_20090	cgcguuuguaguccaacg	18	4A_20090	uuucgacucauucccggcccaacuuucggccgcguuuguaguccaacg	48	4A(-):133367498-133367546	1.4
5D_31083	auauuuucucagacuagugaugau	24	5D_31083	uaagucaacucaaaguccucagagaugauuuugcuucauuuuaguaaaauauuuucucagacuagugaugau	72	5D(-):565944797-565944869	1.4
5B_27414	ugcuaucacaguaucuggucu	21	5B_27414	acuagguaguugguaaugguagcuagaugagaccaguuggucaugaucuugucaucaaucugcuaucacaguaucuggucu	81	5B(-):548929483-548929564	1.4
6A_32004	cagaucugguccuucgugcug	21	6A_32004	ggguaggcugcuagaccugcuggaguugucgucuguugugcuaguugaggcgaugugccggcacagaucugguccuucgugcug	84	6A(-):52960753-52960837	1.4
2B_9565	gacuucuugugucgaagcucuagc	24	2B_9565	gacuucuugugucgaagcucuagcccacaccuaugugagguuggggagguuagcacgguggaugucauugac	72	2B(-):788483809-788483881	1.4
7D_44292	caaugaucuacuaacugucca	21	7D_44292	caaugaucuacuaacuguccauccugauauucauguccacaccuacaaaacagagaugggcaguuuuucacaaguu	76	7D(+):536123083-536123159	1.4
4B_21902	cuagagauauucuugggacuu	21	4B_21902	cuagagauauucuugggacuuggaguugggcaagaccauugggucguccaaacgcccgacgaugugcuagca	72	4B(+):27973815-27973887	1.4
2A_6744	gugcaauucaaugggacgagcgaa	24	2A_6744	gugcaauucaaugggacgagcgaacccguccucgucgccccguucgguggaugccc	56	2A(+):49268012-49268068	1.4
2D_11139	aucaacaccgugcucgggcggacc	24	2D_11139	aucaacaccgugcucgggcggaccugaucugggcgagagacgaaucggagaucuuccuccgggucggugagguggg	76	2D(-):636085557-636085633	1.3
7A_36671	agagcgcggccacgccggagaacc	24	7A_36671	uacuggacgccguagccgacgaggccgaagcacgcgccgacgaaggcgacgagcgggagcggcacguagagcgcggccacgccggagaacc	91	7A(+):465316-465407	1.3
5B_25188	caagguguagaucauggugcc	21	5B_25188	caagguguagaucauggugccauugguggacaugagccaagaacgugcgccuagagcagagca	63	5B(+):17583124-17583187	1.3
5A_25014	ucgugccgaagguggucugau	21	5A_25014	uaggucaccuucugcaucaugcagggauggcaucaacuugcucgugccgaagguggucugau	62	5A(-):634055637-634055699	1.3
5B_26142	uuggacugugcuggcaacgcu	21	5B_26142	uuggacugugcuggcaacgcugugcuggcaacgcugauguggugggacacaucuuuguggccagcggcugaugcacgccaugccaaug	88	5B(+):596956618-596956706	1.3
5B_27320	ccacucuuuguacuaccacuu	21	5B_27320	gugagugcaguguggcgucaaugccacucuuuguacuaccacuu	44	5B(-):548193007-548193051	1.3
5A_25004	uuggcggacacccaucgguac	21	5A_25004	accggugugacauugaaggaggggugcgcgauauagccauuuggcuucucacgucgguauccuuuuggcggacacccaucgguac	85	5A(-):632594457-632594542	1.3
Un_47840	aucaacaccgugcucgggcggacc	24	Un_47840	aucaacaccgugcucgggcggaccugaucugggcgacagacgaaucggagaucuuccuccgcguaggugaggugggguuc	80	Un(+):247902318-247902398	1.3
7B_41640	cucagugcugcaaaggagcuu	21	7B_41640	gcucccagugcugcaaugaagcacucgccgguggcccggauuugccaugaaaccucagugcugcaaaggagcuu	74	7B(-):199992838-199992912	1.3
7B_40268	aucgggccuguaggugagcua	21	7B_40268	aucgggccuguaggugagcuaggaggaucugagcugcacucaggccuaugaugcgccucaggggaguaacaucuggaggccccaugaccu	90	7B(+):72025839-72025929	1.2
7B_41551	uggcuguugccuguugcccuc	21	7B_41551	uggcuguugccuguugcccucguaugaaaaugccgauucgagaucggcaacgaccgacgugucagcgcuucagg	74	7B(-):71838591-71838665	1.2
5B_26716	auuuccaggaaggugcucaugguu	24	5B_26716	ccgcgccuauccggcaaagacaauuuccaggaaggugcucaugguu	46	5B(-):13269898-13269944	1.2
6B_33227	ucuuuggcauucuguccaccu	21	6B_33227	gugggcuugccaaaggggcgcuuaccgagagcucuuuggcauucuguccaccu	53	6B(+):493101439-493101492	1.2
5B_26183	agcggauagcggccugggcgc	21	5B_26183	agcggauagcggccugggcgcuugccgccgacucagugaaacaaaugauaggcgcagaccuggaugaucgggcaucgggcgcgugggccguggaugaacugacg	104	5B(+):598580603-598580707	1.2
5A_23840	aaaucuagcugguaggggcauguc	24	5A_23840	aaaucuagcugguaggggcaugucuacaagccuuaucuccauuagagggaggugcacuccuccagcuggaagaua	75	5A(+):618949147-618949222	1.2
3B_15158	uaucuaggacuaucggcaucu	21	3B_15158	caaugcccuaguuaguugcuggugcaucggcaccacucggcuuaucuaggacuaucggcaucu	63	3B(-):42249993-42250056	1.1
5D_28608	cgauaggacacugaagcucagcca	24	5D_28608	cgauaggacacugaagcucagccagcucgacuggucagcaagguuuaggucuggccggagaggggaugagcgagauuggucucuaccgugaguu	94	5D(+):406477786-406477880	1.1
3B_15373	ugcagcugccucguaggucacaca	24	3B_15373	ugcagcugccucguaggucacacagcgcucgauuuucacaagcuugaugugauacgaggucucgga	66	3B(-):661760145-661760211	1.1
7A_39163	cgaggggauguagcucaaa	19	7A_39163	cgaggggauguagcucaaaugguagagcgcccgcuuugca	40	7A(-):126588453-126588493	1.1
3D_18025	auguucgugacucgguuguguagc	24	3D_18025	auguucgugacucgguuguguagcauuuagucgucucuacccuaacuacaacuagacaccuaaauuaucacauuguacgcgaauaucg	88	3D(-):587450855-587450943	1.1
Un_48403	cgcgccaggugauagagcagu	21	Un_48403	uaguucuagccuugcauggccacacuagguguuuggacuuuggaagcaacacaaaaacacuagccgcgccaggugauagagcagu	85	Un(+):394987022-394987107	1.1
6D_35291	ucuuuggcauucuguccaccu	21	6D_35291	gugggcuugccaaaggggcgcuuaccgagagcucuuuggcauucuguccaccu	53	6D(+):328833280-328833333	1.1
7A_37851	aaggcagacauggaggacggc	21	7A_37851	cuccuccuugucauuccuggcgacggugugggcaaggcagacauggaggacggc	54	7A(+):647114279-647114333	1.1
6D_34754	cccggcaagaugaucuggagcugc	24	6D_34754	agaccaucauuuccuuggaccccgacgggguccagcauaacacacucucccggcaagaugaucuggagcugc	72	6D(+):12099791-12099863	1.1
5A_23049	agcaaauggggguguagcucaua	23	5A_23049	uagcuucacuucccgagguggucagcaaauggggguguagcucaua	46	5A(+):90607092-90607138	1.1
5B_26938	ugauugcagcaagaaauuugagua	24	5B_26938	aauaauucucguugcaucaucucaugauugcagcaagaaauuugagua	48	5B(-):439994156-439994204	1.1
Un_47301	uaucuaggacuaucggcaucu	21	Un_47301	caaugcccuaguuaguugcuggugcaucggcaccacucggcuuaucuaggacuaucggcaucu	63	Un(+):39045226-39045289	1.1
4A_18652	uugccggcuggagguguauug	21	4A_18652	uugccggcuggagguguauugcuucagaggguucacaaugaacauuguaagcaguacccacgaccaggcauuc	73	4A(+):645310852-645310925	1.1
7D_43452	uacagcuauguugaucuaugu	21	7D_43452	uacagcuauguugaucuauguguugucucuguagggauauuggucgcauggguccagacguuuuguaag	69	7D(+):40154073-40154142	1
6B_32738	ugcuagggcugcaucauuucc	21	6B_32738	ugcuagggcugcaucauuuccuuuucuccgucugucucgggugaggcggguggcggcgcugguucu	66	6B(+):31160496-31160562	1
7A_39133	uggcuguugccuguugcccuc	21	7A_39133	uggcuguugccuguugcccucguaggaaaaugccgauucgagaucggcaacgaccgacgugucagcgcuucagucaca	78	7A(-):117340751-117340829	1
5D_30544	uuaccucguccaugugugugg	21	5D_30544	ugucacguggugaugugucggagcuacugagcuaguccauuaccucguccaugugugugg	60	5D(-):482602547-482602607	1
1B_2037	ucgcucaugcggcgccggcgcaga	24	1B_2037	ugcgcaucgccgauuaguggcaacacuugugucgugcaucugcucgcucaugcggcgccggcgcaga	67	1B(+):48747625-48747692	1
6B_33460	cgacuacuuguggcagaugagaaa	24	6B_33460	cgacuacuuguggcagaugagaaagaucaucacaacccaugugcucacggccaggaagguccgcu	65	6B(+):693475016-693475081	1
5A_25027	aagcucaggagggauagcgcc	21	5A_25027	aagcucaggagggauagcgccuagguuuauugcaaccagcaagagaccggccggcucuugaugguuca	68	5A(-):649565431-649565499	1
6B_33466	cgacuacuuguggcagaugagaaa	24	6B_33466	cgacuacuuguggcagaugagaaagaucaucacaacccaugugcucacggccaggaagguccgcu	65	6B(+):693485364-693485429	1
2A_7821	guugucaagaucgugggugcugcc	24	2A_7821	guugucaagaucgugggugcugcccuacagcuccaacgggugagugccugcuucauggagcaa	63	2A(-):759553088-759553151	1
7B_42500	gaauguuguaaauggcauagagca	24	7B_42500	cucuguguauacccaauacuucucuaucucuucuccaaauuuuauuugguucuucgagauacacuucugaauguuguaaauggcauagagca	92	7B(-):726703021-726703113	1
Un_49254	aauggaagagaggagcugacguug	24	Un_49254	cugcaggcuucaucuugcacucacaauuggaugccguucgcuuguaauggaagagaggagcugacguug	69	Un(-):261483069-261483138	1
6B_32740	ugcuagggcugcaucauuucc	21	6B_32740	ugcuagggcugcaucauuuccuuuucuccgucugucucgggugaggcggguggcggcgcugguucu	66	6B(+):31223048-31223114	1
5A_23558	uggugauuagaaguugauggc	21	5A_23558	uggugauuagaaguugauggcucaggccguccacuguccaggauuaagaug	51	5A(+):600514054-600514105	1
6A_31329	ucgcuuggugcagaucgggac	21	6A_31329	cccuccgugccgagcaaccgaaucgggaucgaucgucuccuccccgucgccgccgccucgggcucgcuuggugcagaucgggac	84	6A(+):53784444-53784528	1
2A_7566	aucaaaggaugagcaaauac	20	2A_7566	auuuucucguuuuuugcacugucgccauggcgcauguaucaaaggaugagcaaauac	57	2A(-):649695682-649695739	0.9
2D_11156	gguugucgguugucuccaugcauc	24	2D_11156	ugcguggaugcuucaaggccaucaccuccgcccuuacauggcagcaccgagguugucgguugucuccaugcauc	74	2D(-):636143831-636143905	0.9
3B_15326	ugagcagguacacuacguaguagg	24	3B_15326	aacgucguagaccugcuggccgagguaacacugcaugccgcccaugacgaucuugagcagguacacuacguaguagg	77	3B(-):661566769-661566846	0.9
5B_27159	caaugggagcgcauggaucau	21	5B_27159	caaugggagcgcauggaucauuggaugucacacauugguacaucccugucguucccuaugccg	63	5B(-):545084135-545084198	0.9
7D_44502	aacgaaaacgggauguugagucaa	24	7D_44502	aacgaaaacgggauguugagucaagaguagagaauaaaaugcucgcaaguggauggacaauguccaaaacuuaauuug	78	7D(+):574808301-574808379	0.9
6B_33131	ccuuaagcuggauuugguuuucu	23	6B_33131	cgcaaaugccaguugcagggugcauguaugggaacaaccuauauaacaccuuaagcuggauuugguuuucu	71	6B(+):151213916-151213987	0.9
6B_34569	agaagucgguguugcguaccaaga	24	6B_34569	agaagucgguguugcguaccaagacugaguggucguagcagccgaaggcgauga	54	6B(-):696199429-696199483	0.9
3D_16159	auguaugcacuggcggaccuc	21	3D_16159	uugcuagucuugaguuacgugaagugccaaguaggcaacuaaauguaugcacuggcggaccuc	63	3D(+):13588162-13588225	0.9
7D_43560	acaugugggcuauugguggca	21	7D_43560	acaugugggcuauugguggcagucuccugcggcuaguuugcgagcuuuguuaugaguacccuuagugcugu	71	7D(+):47270364-47270435	0.9
6A_31514	guugcaccuguguauugua	19	6A_31514	guugcaccuguguauuguauuguccuacuuucuagcugugcuaguaggauauaacacuggugcacaa	67	6A(+):520716794-520716861	0.9
7A_37717	cuaauguucaagaacuuccgg	21	7A_37717	agucucuugaacauuggcauucuuuacuaugacuacaauuuacuaauguucaagaacuuccgg	63	7A(+):581946867-581946930	0.9
6D_35665	uagugucagugauguagucau	21	6D_35665	ugcaucuacucggcacuauuguugcguacugcuguuaugcauagugucagugauguagucau	62	6D(+):468952500-468952562	0.8
4A_18698	ucuuccagugggaccacaugc	21	4A_18698	ucuuccagugggaccacaugcucucccgucaaaagcauuggccacgccggaaggguccacc	61	4A(+):646581216-646581277	0.8
5D_29280	aucuagccauggcugggagga	21	5D_29280	aucuagccauggcugggaggagcuauucucccgaucgcuugugccugugaguc	53	5D(+):486864564-486864617	0.8
6B_33533	uguuccuggcagccucugacggag	24	6B_33533	ucgucuauggcaaggugggagcacaaguucagaugcuccaccaaggauaccugguugaacaagaaaguuguuccuggcagccucugacggag	92	6B(+):708685782-708685874	0.8
1B_3975	auccggugcggcuuuggauugcga	24	1B_3975	auccggugcggcuuuggauugcgaugauguugacccaacccccaaugguguagacacgggaucccgcuacacaggguga	79	1B(-):629886461-629886540	0.8
1A_468	uucugguuugauuagaguuca	21	1A_468	uucugguuugauuagaguucaacgaauuggguagcgaauccagaucgaaccaagcg	56	1A(+):504743098-504743154	0.8
4B_21999	aaaaauggcccggccuguaaa	21	4B_21999	uacgggacgcuccagaaaacaggcccgaacagguccgguaaaaauggcccggccuguaaa	60	4B(+):299561351-299561411	0.8
6D_35790	uguuaguaaagggcaucuaggauc	24	6D_35790	gagguccuacauagcuagcauuccuguuaguaaagggcaucuaggauc	48	6D(-):12135540-12135588	0.8
7A_39175	auccgaguggcggcacca	18	7A_39175	auccgaguggcggcaccaaugaaagucuccaugaaggacuggaagucaugcuuuuugguguuagcggcuuugaucg	76	7A(-):162489429-162489505	0.8
1B_3688	cagccacacgaagaacauccu	21	1B_3688	guucuucuguggcgugauugaauaugugcagaagugagcaagcagccacacgaagaacauccu	63	1B(-):566025206-566025269	0.8
3D_17967	ccaggagaaaauguugagcca	21	3D_17967	ccaggagaaaauguugagccauugugcaggggcauuuggcccaagguucuuuucggua	58	3D(-):580901874-580901932	0.8
6B_34161	cgucuaagcuccgacugucuu	21	6B_34161	cgucuaagcuccgacugucuugcaaggcacauccggaguucgag	44	6B(-):102259515-102259559	0.8
2D_9901	uguuaguagaauguccauugcagu	24	2D_9901	aauguccacugcuaucucauuaauuguuaguagaauguccauugcagu	48	2D(+):38204531-38204579	0.8
5B_27590	uucucugugagcucgguguag	21	5B_27590	cgaugcuuggaggaucuucugcccgcagugcgacggagaggguucucugugagcucgguguag	63	5B(-):591756031-591756094	0.8
7B_41986	ucagcuuguuguucacucgua	21	7B_41986	ggagugauagguaucgggagagagguaggcagguagcagcaagaaugcuuucucagcuuguuguucacucgua	73	7B(-):609745325-609745398	0.8
6D_36405	acaugucgacaucccggugagcag	24	6D_36405	acaugucgacaucccggugagcagaagguaguaggagaaugcgcugcauggcucuuucgccggguucacgacaauuggaa	80	6D(-):427634415-427634495	0.8
6A_31499	ucuuuggcauucuguccaccu	21	6A_31499	gugggcuugccaaaggggcgcuuaccgggagcucuuuggcauucuguccaccu	53	6A(+):467774383-467774436	0.8
7D_45631	uguuggaucagucucuguugu	21	7D_45631	uguuggaucagucucuguugugcuguugaguugcuguguggcagcgggccugcaacguugggggcauaagaggacuccauccauugac	88	7D(-):38258609-38258697	0.8
2A_6537	aaacucgugcauguggagcucagu	24	2A_6537	ggguagcuacauaugcgagaugagguauuagaugaauacugaagaagugcaucuauaaacucgugcauguggagcucagu	80	2A(+):26763094-26763174	0.8
1B_3509	uugguaccgauuaucguagcu	21	1B_3509	uugguaccgauuaucguagcuacaguacguacgagcagguaguggugucgcagcaaagucgguacuguucauaauagaucgguacuagg	89	1B(-):550383266-550383355	0.8
5A_23128	aucucggggacguagcucaua	21	5A_23128	aucucggggacguagcucauaugguagagcgcucgcuucgcaugc	45	5A(+):426930658-426930703	0.8
5B_25588	auguagcccugaacucagcca	21	5B_25588	auguagcccugaacucagccacugcagcagaggaaacacagcggcauugggagggagcagcagccacaaaa	71	5B(+):545242661-545242732	0.7
5D_29401	uaccuuuuugggcucgaaugu	21	5D_29401	accgcgcucguuguggcuugguucggaucgagacacaaacaaucugagcggagcuaccuuuuugggcucgaaugu	75	5D(+):495562355-495562430	0.7
Un_48954	ucuguagcguguucuuacucc	21	Un_48954	acggaaagcuucggccuggcuggcgaucucccucucuguagcguguucuuacucc	55	Un(-):82087634-82087689	0.7
5A_23052	aucaaauggggguguagcucaua	23	5A_23052	aucaaauggggguguagcucauaugguagagcgcucgcuucgcaugcgagaagcacgcgguuugauucccugcaccuccauuuugu	86	5A(+):90611272-90611358	0.7
3B_15345	gcgauacgaggucucggagguauc	24	3B_15345	ugcagcugccucguaggucacacagcgcucgauuuucacaagcuugaugcgauacgaggucucggagguauc	72	3B(-):661727451-661727523	0.7
7D_45146	ugucucuggaguuaugaaccucgu	24	7D_45146	gagcuuaacuccauuggcaccgaggcacaucaccgguuuggacuuguucagauagugaugcuugugucucuggaguuaugaaccucgu	88	7D(-):26779745-26779833	0.7
5A_23465	aaaauguugccugacuugaugucc	24	5A_23465	agucggcgaucuuggcauggaacucugggucaaacaaaauguugccugacuugaugucc	59	5A(+):567716373-567716432	0.7
5A_23009	ucauuguuuccacuguaagag	21	5A_23009	cuucgcaacaguuagcaauagaacuagugaacucccgugaaauaucacuauuucauuguuuccacuguaagag	73	5A(+):34659316-34659389	0.7
1A_22	auguccauugauugcuguguagug	24	1A_22	auguccauugauugcuguguagugggccuccccguauagcucugcuaacaguaugauuaguggaugaaucgg	72	1A(+):4725746-4725818	0.7
5D_29846	auuuguaguguucggauugag	21	5D_29846	uaguccuggcacuauaaauuuaaaaaugugcaugugaaaauaugcucauuauaaauuuguaguguucggauugag	75	5D(-):322788345-322788420	0.7
1B_2558	ugucuaucuucuguuccccga	21	1B_2558	ugucuaucuucuguuccccgauucgggaucgaagaguacacc	42	1B(+):592343731-592343773	0.7
6B_34100	caacgaagugcaagaacccga	21	6B_34100	cuugugccuuguugucauggccgccagcggaggugucaaggcauuguuggcgcaguccugacucaacgaagugcaagaacccga	84	6B(-):82748552-82748636	0.7
5D_29856	uagccaaggaugaauugccag	21	5D_29856	gguaucaucuuuuagcucuugcauguggggaggagguuagcugcugcgcuguacauguagccaaggaugaauugccag	78	5D(-):346042042-346042120	0.7
2A_7260	acucuaacaagaagaucuccuauc	24	2A_7260	uaggagauuuacaacagagauacaaagauaaagauaacucuaacaagaagaucuccuauc	60	2A(-):24739327-24739387	0.7
5B_26906	auuuguaguguucggauugag	21	5B_26906	uagucuuggcacuauaaauuuaaaaugugcaugugaaaauaugcucauuauaaauuuguaguguucggauugag	74	5B(-):374449056-374449130	0.7
1B_1592	aaaggagaaggcuuaugcgggaga	24	1B_1592	aaaggagaaggcuuaugcgggagauaacgugucuaggguagcuggcucuagcuaguggucaucguguuuguggguguuguuauaagc	87	1B(+):5715659-5715746	0.7
1A_338	accaagcccgucuagcucagu	21	1A_338	accaagcccgucuagcucaguugguagagcgcaaggcucuuaaccuuguggucguagauucgagccccacggugggcg	78	1A(+):396237661-396237739	0.7
1B_2304	uucugguuugauuagaguuca	21	1B_2304	uucugguuugauuagaguucaacgaaucagguagcgaauccagaucgaaccaagcga	57	1B(+):550372424-550372481	0.7
2A_7519	uucccgucguucgcccca	18	2A_7519	uucccgucguucgccccacgaggcuuggccccucgcgagggucuugagcuugggcugu	58	2A(-):248751734-248751792	0.7
Un_49795	ugucuaucuucuguuccccga	21	Un_49795	ugucuaucuucuguuccccgauucgggaucgaagaguacacc	42	Un(-):410670333-410670375	0.7
5A_24272	auuuguaguguucggauugag	21	5A_24272	uagucuuggcacuauaaauuuaaaaugugcaugugaaauaugcucauuauaaauuuguaguguucggauugag	73	5A(-):419366112-419366185	0.7
3D_17748	uaguuugggcugaucuguacu	21	3D_17748	ugggggagaaaucgaucugcaccauuuucaguaucugcguggaaugagguuggguaguuugggcugaucuguacu	75	3D(-):572427804-572427879	0.7
3B_14901	acguuccuuggcgaccaucaacuu	24	3B_14901	acguuccuuggcgaccaucaacuucaucacugauguucauaucgggacggugacgugguacacgccccugaggcuag	77	3B(-):25381101-25381178	0.7
6B_33606	caggguguagugcuguuucgu	21	6B_33606	gagguacgcaaauguugcaacgacagcaacgaugggcccggcaauguugugacaggguguagugcuguuucgu	73	6B(-):9436053-9436126	0.7
7A_38591	ugucaggcaaagauucagagu	21	7A_38591	ugucaggcaaagauucagaguaagcagcaacuaguuggcuccaugagcuggguuggugggugccuggaaccgccaguaaugaugg	85	7A(-):32165268-32165353	0.7
3A_11895	uaguuugggcugaucuguacu	21	3A_11895	ugggggagaaaucgaucugcaccauuuucaguaucugcguggaaugaaguuggguaguuugggcugaucuguacu	75	3A(+):706436900-706436975	0.7
1B_2554	ugucuaucuucuguuccccga	21	1B_2554	ugucuaucuucuguuccccgauucgggaucgaagaguacacc	42	1B(+):592302568-592302610	0.7
7A_38447	aguuuguccgguagaaaaugucca	24	7A_38447	aguuuguccgguagaaaauguccaagggcucccuuacgcgucuugcugcugucugcgugcuuguuagu	68	7A(-):27217506-27217574	0.7
3B_15866	caauguuuaggcgagacuuuc	21	3B_15866	agguaucgggauauuaaugcaaacaauguuuaggcgagacuuuc	44	3B(-):776167324-776167368	0.6
5B_25241	aucaaauggggguguagcucaua	23	5B_25241	uagcaucacuucccgaggcugacaucaaauggggguguagcucaua	46	5B(+):102385516-102385562	0.6
3B_14537	auagauuggcgggacguugcgucu	24	3B_14537	acggaaugugacggugaucauugcuggccauugguuucuacugauugcugaggcaaaauagauuggcgggacguugcgucu	81	3B(+):805347937-805348018	0.6
2B_8150	aguugugaguggaucauugucagc	24	2B_8150	aguugugaguggaucauugucagcaguguuggcaaacaaggucgaccgacuuccuaa	57	2B(+):46194295-46194352	0.6
1B_2616	ugugauugcacagaagaccag	21	1B_2616	ugugauugcacagaagaccaggacgguguuggccgcgagcuugaggaucauugcacaccuggucgaaaagcuucgcauguacaa	84	1B(+):595457435-595457519	0.6
7D_43589	uucggacaguauuggauaggg	21	7D_43589	cuuuccguggcacgggaacagaccauguuuguaugguucggacaguauuggauaggg	57	7D(+):51828379-51828436	0.6
4A_18482	augucaauucuguaggaugaa	21	4A_18482	augucaauucuguaggaugaacuucaucggugcacgauugcaaga	45	4A(+):637736679-637736724	0.6
6D_35248	ugcgccacugcucgggaugcu	21	6D_35248	ugcgccacugcucgggaugcuggacagugcgucccgccuguaaaugugccau	52	6D(+):81212856-81212908	0.6
6B_32793	uuagccaccggaccaagaaug	21	6B_32793	uaguuggaccgguggcucccacauaucccgcauaaucacuucguuaucagccauuuagccaccggaccaagaaug	75	6B(+):33311185-33311260	0.6
5D_28357	cuacacucgauguugggaaagagc	24	5D_28357	ccuauggucgcagugcucagcgcaaucuugcucgcaaaugcugucaacaugagcaagucuuggcuacacucgauguugggaaagagc	87	5D(+):14041397-14041484	0.6
1B_1702	ggaugugacucagcgaugcucgac	24	1B_1702	ggaugugacucagcgaugcucgacucgacucgaugcugaucagucacccua	51	1B(+):7052607-7052658	0.6
6A_31449	ucggcaugguugcuucuuugaauu	24	6A_31449	ugaggagaagcaccagcaagaucuucggcaugguugcuucuuugaauu	48	6A(+):94309107-94309155	0.6
7D_46365	cuucuguggacacagcguugc	21	7D_46365	cuucuguggacacagcguugcacuggcguggagauggaugcagauuugcaccgcuguguagauggc	66	7D(-):192678100-192678166	0.6
6B_34074	acgccagcuagagcacaagguaga	24	6B_34074	uugugccuaugcugacagagguuuacgccagcuagagcacaagguaga	48	6B(-):42863297-42863345	0.6
4A_19210	uuagcucuaguggacauaaca	21	4A_19210	uuagcucuaguggacauaacagugcauugauugacgguugagauagugcccauuucccacuugaguuggcu	71	4A(+):689435856-689435927	0.6
6A_32390	aauguaccauaggcucugagugua	24	6A_32390	cauucaaaguacauaucauguggcccgccuuccguacguaugugguaugugggaaauguaccauaggcucugagugua	78	6A(-):609845317-609845395	0.6
5D_29135	uuucaugguucagcucguguc	21	5D_29135	uuucaugguucagcucgugucuuucgagcagcuaccugaaaac	43	5D(+):482857572-482857615	0.6
1A_419	uaccguuggaucuaaagugug	21	1A_419	cacuggugugggucuaaacugaaagcgcaauucaguggaagauuggaaacucguacagguaccguuggaucuaaagugug	80	1A(+):438324796-438324876	0.6
5B_28239	cuagauggcgacagagcacgc	21	5B_28239	cuagauggcgacagagcacgcggugguaacuggaccuuagcaccgggcguugugcagguccguauggug	69	5B(-):704976430-704976499	0.6
5D_30097	guugauauagagcggacuug	20	5D_30097	guugauauagagcggacuugauucugucgcaccaggcgugagaaaucaaguugguuaaccgaggcgu	67	5D(-):432486089-432486156	0.6
7B_41734	aaacgauccaacggccaggaaugc	24	7B_41734	gaacggccgagauugcaucaagcaaaacgauccaacggccaggaaugc	48	7B(-):532032974-532033022	0.6
7D_45568	caggacauguuaacgguacag	21	7D_45568	aucguggugcaccugcauggacaugcugcucuccguguccagcaggacauguuaacgguacag	63	7D(-):37465453-37465516	0.6
7A_38929	uuagguugcgacuaaugacac	21	7A_38929	uuagguugcgacuaaugacacacugcauguucguuucuuguuguaaccugaga	53	7A(-):75155124-75155177	0.5
5D_29797	cuguuaacucagcuagacauucca	24	5D_29797	cuguuaacucagcuagacauuccaucaugggaggaucuaaucaggugaucucaggguggaggaaccuugcggugaugggu	80	5D(-):97420702-97420782	0.5
5A_24609	auccgccuaguagacaugga	20	5A_24609	auccgccuaguagacauggaucuguguuucuaugaagauuu	41	5A(-):567700600-567700641	0.5
3D_17838	cgaggaugguuagaugauuug	21	3D_17838	aucgucgugauggaguucaaguuugcgagguugguccugugucaagcccgaggaugguuagaugauuug	69	3D(-):573607743-573607812	0.5
7A_38798	uggcucacgaacaugaagaag	21	7A_38798	ucuuuguucacaaaacauggaugucuuucgcuauggcucacgaacaugaagaag	54	7A(-):42812964-42813018	0.5
4A_20990	cugaggacuggaguugcagug	21	4A_20990	augcaaccaccaccaugggaggcugaggacuggaguugcagug	43	4A(-):692355735-692355778	0.5
7B_40399	agaguuuggauucaaaggguuacu	24	7B_40399	aggagcuguccaaacaauucaaucgcaggauguugucgccgugcugcgagaguuuggauucaaaggguuacu	72	7B(+):529848619-529848691	0.5
7B_40912	cuaagaucugauguugggcau	21	7B_40912	cuaagaucugauguugggcaugcucgccaaugguauuugguuaaacaagcugcuuggcauguguauuagug	71	7B(+):616282002-616282073	0.5
5B_25433	guugugucuaugugagagaagccu	24	5B_25433	cucucgcgugcugcaucacauuggcaggcgcagugaugccguguguugguugugucuaugugagagaagccu	72	5B(+):487557907-487557979	0.5
5D_28621	guugugucuaugugagagaagccu	24	5D_28621	cucucgcgugcugcaucacauuggcaggugcagugaugccguguguugguugugucuaugugagagaagccu	72	5D(+):406528920-406528992	0.5
3B_15377	gacucggcaaaggcaaagaugacg	24	3B_15377	gacucggcaaaggcaaagaugacgugcuucuccuccaugaccuugucauccucugcugauaggaag	66	3B(-):661777671-661777737	0.5
4A_18797	cauggacuaugaggacacguc	21	4A_18797	guuguucugguggagcuuguuguauuacugcgucucccucaggcaaacaaacauggacuaugaggacacguc	72	4A(+):647877142-647877214	0.5
3D_18205	aggccgagcacaauggauucgacg	24	3D_18205	aggccgagcacaauggauucgacgauacgaacgacuaucgaugcucuguugucaggacaccggggugcuugccuca	76	3D(-):614917895-614917971	0.5
7B_40868	ccacgcugaggacuugcacgg	21	7B_40868	ccacgcugaggacuugcacggccaaggagauauauugauggauaucuucuugucccgaugccucucaagccaacuaauggac	82	7B(+):614759360-614759442	0.5
3D_17393	uaagcaucauggacaagcuau	21	3D_17393	uaagcaucauggacaagcuauggacagauaccacccucugccacgcuguccauguacagaugacgacua	69	3D(-):25303004-25303073	0.5
7D_46961	acauugauuguucugcugcgc	21	7D_46961	acauugauuguucugcugcgcggcaaagcaggaucgaucaggguug	46	7D(-):598181720-598181766	0.5
1D_4349	ugaagcguuguaccuguugaggcc	24	1D_4349	guccucaacgacaagcuggagucgugguacgggcagauggcaucccucugucgcgccuguaagcuuucuaugaagcguuguaccuguugaggcc	94	1D(+):30178202-30178296	0.5
7B_41319	cuagauuggggcucgcacgau	21	7B_41319	cuagauuggggcucgcacgaugguuuuagacuagccacagugggaguaacuucagca	57	7B(-):11717469-11717526	0.5
5D_30335	auccgccuaguagacaugga	20	5D_30335	auccgccuaguagacauggaucuguguuucuaugaagauuuuagguggaaau	52	5D(-):448868614-448868666	0.5
Un_49522	ucguagggcugccgacacucc	21	Un_49522	ucgauggcagcaucuugcauugcucacccucccagguggaugucguagggcugccgacacucc	63	Un(-):326058944-326059007	0.5
7D_43601	auggucuaagagcacucugua	21	7D_43601	caugcuucagaccaccgaucgguguugcuucccuuagccauacuggggauggucuaagagcacucugua	69	7D(+):52244198-52244267	0.5
3B_14156	uggaccauaugauuuuuggag	21	3B_14156	uggaccauaugauuuuuggagaugauguguuuccauauaucucccauucguauuucaua	59	3B(+):760743925-760743984	0.5
6A_32206	ucauccacugaaucgucacuc	21	6A_32206	gcaacgcgaugaagcgcgguagccuagauagcacucugucgguucauccacugaaucgucacuc	64	6A(-):558900237-558900301	0.5
7A_36875	aacaggacuuuuggugggucgcga	24	7A_36875	uuggguuggcccucaaaaacauccagccugggggcaagaaaccuaggcaacaggacuuuuggugggucgcga	72	7A(+):27274486-27274558	0.4
5B_28115	augucaauucuguaggaugaa	21	5B_28115	augucaauucuguaggaugaacuucaucagugcacgauugcaaga	45	5B(-):674496237-674496282	0.4
7B_42125	cuagauguauguuauugugag	21	7B_42125	cuagauguauguuauugugagauccaacaaaagugaugauuuguuuuacuaacagaugaacuacggcuagua	72	7B(-):613827956-613828028	0.4
3A_13080	uagugccuuuagggcugagga	21	3A_13080	aacucccuugcacaauggcucuaucucuuucuugguccgauugauagugccuuuagggcugagga	65	3A(-):716802053-716802118	0.4
1B_3256	gguucugcuguaugacuacaucgc	24	1B_3256	agugaagccgugggagaagacgacccugaaucgagguucugcuguaugacuacaucgc	58	1B(-):48738689-48738747	0.4
7A_37571	ucgcggucugagaaucaugcu	21	7A_37571	caugugcagacuacgauucggguguggcuucggugcugggugcaaucgcggucugagaaucaugcu	66	7A(+):202359951-202360017	0.4
7D_46095	aucgagagugacgcguugcuu	21	7D_46095	aucgagagugacgcguugcuugguugcuuggcugagagcaacucuagcagaccccgcauccggcgc	66	7D(-):105255618-105255684	0.4
7D_43755	acccccaugucgcacggauucguc	24	7D_43755	cgauuuaaauacgcgacggggcauuguaaguggcagaguggccuugcuuccacgauccacugagauccacccccaugucgcacggauucguc	92	7D(+):74093384-74093476	0.4
3B_14320	ugggaauguguucuggaugcu	21	3B_14320	ugggaauguguucuggaugcuggagcggucaagaaccucgugggcggcacaauggggagaucgaugcagcacgcagcugaaguuccuaag	90	3B(+):764363658-764363748	0.4
3A_11729	agggacaaggcucaccaagaaaac	24	3A_11729	gacuuuggcgagggcuuccucccacauuuaucgcaaauaagugcuauugcacucaaacgaugguagggacaaggcucaccaagaaaac	88	3A(+):689371189-689371277	0.4
5A_24230	gagacauaaucgcauaguaggcau	24	5A_24230	acccaugaugcggcuauaucucccacguguuggagcacgacuuagagacauaaucgcauaguaggcau	68	5A(-):180439639-180439707	0.4
2A_6911	auauacucucggcauuuccaucuu	24	2A_6911	cggauguuaaucgaaaaagagcuauaucagggguuugaucauugagccuuuuuugauuaauuccuugauauacucucggcauuuccaucuu	91	2A(+):736741553-736741644	0.4
1B_2973	ggaugugacucagcgaugcucgac	24	1B_2973	ggaugugacucagcgaugcucgacucgacucgaugcugaucagucacccua	51	1B(-):7296951-7297002	0.4
5A_24532	uggucaaagcuugaguucuag	21	5A_24532	agaagucuagccgacccggcucguggcuuggcucguccagguuccuaaaagcucacaaaaucgggcuuggucaaagcuugaguucuag	88	5A(-):566189517-566189605	0.3
5D_28528	gcaacucggcggcucgggaccgac	24	5D_28528	gcaacucggcggcucgggaccgacuccaacaauacaccaacaaguucccccccaagugucacacgagucuguuguaucucc	81	5D(+):390568243-390568324	0.3
7D_44415	ucuuuuggguuuugaagugug	21	7D_44415	uggaaccuaaacuaacgcuugaccaagacaucgaguucucuuuuggguuuugaagugug	59	7D(+):563671305-563671364	0.3
1D_5931	ccauugaacacgaaccgacua	21	1D_5931	ccauugaacacgaaccgacuacggcgaucggcggaagcaccgguaaagaucgugaggcuca	61	1D(-):417951971-417952032	0.3
5A_23014	ccaucaucuguaguguaccgc	21	5A_23014	ccaucaucuguaguguaccgcuagcagauagggcuagcugaucgaugcugauaggug	57	5A(+):34710351-34710408	0.3
6D_36327	guugcaccuguguauugua	19	6D_36327	guugcaccuguguauuguauuauccuacuuucuagcugugcuaguaggauauaacacuggugcacaa	67	6D(-):380142171-380142238	0.3
2B_9466	uaacaccgaggggcggcaugcuau	24	2B_9466	cgcaaacccccucguugcuggcuucgugauuuccuaaugcuagagcuaacaccgaggggcggcaugcuau	70	2B(-):765310601-765310671	0.3
1D_5192	uaggguguagugcauguuugu	21	1D_5192	uaggguguagugcauguuuguuuuuuauaaaauauuuguagcgagcgugugcacggggaugg	62	1D(+):478334657-478334719	0.3
2D_9720	uuaacucggauguagcaggcg	21	2D_9720	uuaacucggauguagcaggcgcaugcacuugcguugacgccagcgaaaaggugcgguggugugucgacugauuuguagaugagg	84	2D(+):21434459-21434543	0.3
7B_40370	aaaucgaguaugcauugugguaag	24	7B_40370	aaaucgaguaugcauugugguaagccuucggcggagucgguuguaagcuaaucauaugcauaugacauucg	71	7B(+):435133692-435133763	0.3
2D_10515	cuaaccauacgagccaaggag	21	2D_10515	cuaaccauacgagccaaggagguguggacgucuugcacccgugccagcucaucuagguucauaguacuccggcg	74	2D(-):20869894-20869968	0.3
7B_40176	uggcauggcggauugccccuu	21	7B_40176	uggcauggcggauugccccuucuaccacgagcaccgcguggauagccacauuacaccaacgugcaugaugguauccuccuugcagc	86	7B(+):66882836-66882922	0.3
7D_43056	cauggcaguaugguagaaaccgau	24	7D_43056	cauggcaguaugguagaaaccgaucaaccgugacagcuacaaggccuguagugauguuuccccuauuguagccaa	75	7D(+):29259658-29259733	0.3
7A_39684	ugcacaugaucugaugauuuc	21	7A_39684	acaucgggguugugcaugcuugcacaugaucugaugauuuc	41	7A(-):690788221-690788262	0.3
5B_27117	uuguuggguaauauagaagaa	21	5B_27117	uuguuggguaauauagaagaagugggagauucgcuggccguccaaccccagaaaacuuuccgaggccucuuuacccagcuagag	84	5B(-):534264024-534264108	0.3
7D_44012	uuacucguuaguucuguccca	21	7D_44012	uuacucguuaguucugucccacgcccugcaagagcagaggaaaacaaaguaauaaagcagaccagacgaguca	73	7D(+):112244150-112244223	0.3
7D_45173	augcuuucgaaggcuugggcugcg	24	7D_45173	augcuuucgaaggcuugggcugcgaugauugucccguugaacaucuccaauggcgcaccugaugucgugcuggugcccaggcggauggcaucg	93	7D(-):26836605-26836698	0.3
2B_9251	cgaaacuaggaagaugcucuu	21	2B_9251	cgaaacuaggaagaugcucuuugauugugcggccugauccaacaguugcuucagaugccucuuccucguc	70	2B(-):720634109-720634179	0.3
6B_33146	gcacgcugcagcagucgaaugacg	24	6B_33146	gcacgcugcagcagucgaaugacgaagauggaagcugcggguuggcaucgacauguccaugcuggugugguc	72	6B(+):151451374-151451446	0.3
Un_47365	aucggggauguagcucaga	19	Un_47365	ccagcugcagauucccaaauaucaaguguuguucacaucaucagagcugauagguacguaucggggauguagcucaga	78	Un(+):48887208-48887286	0.3
4B_21959	ugucgcgagcuuaggaugucucgg	24	4B_21959	gagauaguggaggcaaccacagacucaauggaguaugucgcgagcuuaggaugucucgg	59	4B(+):73270988-73271047	0.3
6B_33122	ugagaaaccucugagaucuuc	21	6B_33122	ugagaaaccucugagaucuucaacguauuggauguugggaaucuaggcucucgcc	55	6B(+):150578733-150578788	0.3
7A_38494	guuugcaguugugugguugacagu	24	7A_38494	cuccacaacaucggcaaaucauggacaaacugggcuauugcuguugugguuugcaguugugugguugacagu	72	7A(-):28482292-28482364	0.3
6D_35006	cuggaucucauuguuuuucuc	21	6D_35006	cuggaucucauuguuuuucuccgaagaaaauucccaaugcaucuuauu	48	6D(+):20125366-20125414	0.3
5A_24046	aagcagcggcucuuuggucaaaug	24	5A_24046	cguucuauucgucguuucguuugggaguccgaagcaucggugacuugcaagcagcggcucuuuggucaaaug	72	5A(-):11034853-11034925	0.3
6A_31647	uugcuggaucagaacuuucau	21	6A_31647	gauagguaugggcauaggaggcaccgggaacuaccgaugaauugcuggaucagaacuuucau	62	6A(+):588573386-588573448	0.3
5A_23759	caaugaugauucuugaggcua	21	5A_23759	gcaucgugaaaacaugucaaacaaugaugauucuugaggcua	42	5A(+):605800241-605800283	0.2
Un_48328	uggauugaugaaaauugguug	21	Un_48328	uggauugaugaaaauugguuguggcucuagcacgcggcacaucgcaugucggaguugagaucggaacacgagcuaguaccacgg	84	Un(+):366430342-366430426	0.2
5D_28473	agaaaggggauguagcucaua	21	5D_28473	agggcaccucccuuuacacgaaaaauauuuuauuugcagaaaggggauguagcucaua	58	5D(+):103644733-103644791	0.2
5D_29488	auaugacgcaucaagggggca	21	5D_29488	auaugacgcaucaagggggcaggagcuacgccuacaauggugacuacauaugg	53	5D(+):533241600-533241653	0.2
6B_33685	caguaugguugucuucucuag	21	6B_33685	caguaugguugucuucucuaggcaugcacgauucauggagcugggaauuuucgucuucaaggagacgaaccauggcggugccac	84	6B(-):14810865-14810949	0.2
3A_11390	uaguagucugcucuuaugccu	21	3A_11390	uaguagucugcucuuaugccuagugggguaugggauugaccucagacuaauacaccagugguagcaccagauucugca	78	3A(+):27206920-27206998	0.2
7D_44480	uucgcaucggguaaugucugg	21	7D_44480	uucgcaucggguaaugucuggcugggccggcccaugcagaagc	43	7D(+):565283592-565283635	0.2
3B_15160	uuaccaacaugcauguucacu	21	3B_15160	uuucaaguacgaguuggugcaugggucagccacaugguggccuggaccacguuaccaacaugcauguucacu	72	3B(-):42293535-42293607	0.2
6B_33845	uggucuuggaugagguagauc	21	6B_33845	uggucuuggaugagguagauccuugggaacuuccugacaucucccaugcuuaggauacaga	61	6B(-):30051730-30051791	0.2
4A_21616	cggaaguuggucucggaaccu	21	4A_21616	gauggcuuuggggccuuugauggguagugcaaaaacuagauacggaaguuggucucggaaccu	63	4A(-):719973963-719974026	0.2
1B_3389	cgaauguauuuuuuauggcuug	22	1B_3389	cgaauguauuuuuuauggcuuggggaagauuguggcaucuggaugggggccugcaccgaucauggcauagugcauguguaggacugua	88	1B(-):437834500-437834588	0.2
7A_38454	uguuucaucucugucuucaauguc	24	7A_38454	gggaacugagaggcucauacauuauguuucaucucugucuucaauguc	48	7A(-):27239651-27239699	0.2
6B_33571	guaguacucggcucugcuuuggau	24	6B_33571	cuucggaaugccccacuacaugccacaguaguacucggcucugcuuuggau	51	6B(+):717885334-717885385	0.2
5B_25616	uagcucgugugcuggcgcaug	21	5B_25616	uagcucgugugcuggcgcaugauagagagacgagcugagcaccggugggaguuguc	56	5B(+):547062543-547062599	0.2
3A_11384	uaguagucugcucuuaugccu	21	3A_11384	uaguagucugcucuuaugccuagugggguaugggauugaccucagacuaauacaccagugguagcaccagauucugca	78	3A(+):27157001-27157079	0.2
3B_14852	caauuuguggacgcacugccu	21	3B_14852	gcagcauucaccauuuggcacguuaggccauauugcucaauuuguggacgcacugccu	58	3B(-):19879524-19879582	0.2
2A_6495	aggaauuugagguagagcccgcca	24	2A_6495	cggauugguucagccucccacuccaggaauuugagguagagcccgcca	48	2A(+):24911070-24911118	0.2
2D_10519	cuugaugaaguacuguggcau	21	2D_10519	cuugaugaaguacuguggcauauugggcacugcguacaguacgaggg	47	2D(-):21005152-21005199	0.2
6A_31712	uuggaagccaugccguggauuguc	24	6A_31712	uggucuuuggaagccaugccguggauuguugucuauuuguuaagcuguacuacccuuccgucgccaugguccuuggaagccaugccguggauuguc	96	6A(+):609897252-609897348	0.2
3D_18145	uauaugaucgucgagucauucgag	24	3D_18145	uauaugaucgucgagucauucgagaauccgacgguguauggugacauguuggaggucgggagaugguggauacaugaagg	80	3D(-):598663819-598663899	0.2
4A_18809	aaacauggacucugaggacac	21	4A_18809	cuguucgagcuugcuguauaacugcgucuucuacaggcaaacaaacauggacucugaggacac	63	4A(+):647968969-647969032	0.2
2B_9469	gaccaaggcagugcucucugaccc	24	2B_9469	gaccaaggcagugcucucugaccccacggacaugcgaccuauguggugcggaacgagguggacgaugauaacugcuuguggguuagcau	89	2B(-):768540101-768540190	0.2
2B_7940	ggaacguuggcuggcucgag	20	2B_7940	ggaacguuggcuggcucgaggcauccucgccgacggcgguuggaggcaucggaccaugcuucauuccuc	69	2B(+):10788779-10788848	0.2
1B_2550	ugucuaucuucuguuccccga	21	1B_2550	ugucuaucuucuguuccccgauucgggaucgaagaguacacc	42	1B(+):592260714-592260756	0.2
7A_39582	cacugcugccuguuuacacac	21	7A_39582	gucgggauaagcagcugugugaaagugcaagcguagccuuagcuugucgaaaaacaugguacacugcugccuguuuacacac	82	7A(-):650425896-650425978	0.2
4A_19651	aaugaacgccgguuguccugugug	24	4A_19651	uacaagacaaacauggcguaauggccauugagggcauguggauccauagcgagcccuccugcgaaugaacgccgguuguccugugug	87	4A(+):710827925-710828012	0.1
7B_40991	uaugguaacgagcgauguagc	21	7B_40991	uucguaggaggccagacgccaugcugccaugcaauacggagugcaaggugugaagcuaugguaacgagcgauguagc	77	7B(+):675840284-675840361	0.1
2B_9331	uauuuggaagaaacagguagcucg	24	2B_9331	uauuuggaagaaacagguagcucgcuggaaagucaagggaguuuccauugccuuccgauuaga	63	2B(-):737685324-737685387	0.1
3D_16119	auguucuuggcgacugagagcgag	24	3D_16119	cgccggcacaagccugggaaguuacacgaagucggaucuggcauggacuauguucuuggcgacugagagcgag	73	3D(+):11272078-11272151	0.1
3B_15817	uauaggccgugagccaugcccucc	24	3B_15817	uauaggccgugagccaugcccucccgcaugcauaggcacgcaggccuugugc	52	3B(-):769989999-769990051	0.1
3A_13137	uauuuacucggugcuguuccgcuu	24	3A_13137	uauuuacucggugcuguuccgcuucgccaacuauucccgugugcugcaucgaguagggc	59	3A(-):728741975-728742034	0.1
4A_19877	cugguucagaauuugguugau	21	4A_19877	cggcucugagucaggcauggugcuccuguucgcgacgauucugagcauggucucgcgcaugguucugguucagaauuugguugau	85	4A(+):720355919-720356004	0.1
1D_4640	uugaagagcuccguauugaau	21	1D_4640	uugaagagcuccguauugaauuggucugaauuccaaaucagugaggaaacugaaaug	57	1D(+):410219274-410219331	0.1
5D_29420	ucucgugauuguugucccuuu	21	5D_29420	ucucgugauuguugucccuuuuuucgucucacggggaugagagugacacaauugauuggagu	62	5D(+):504489342-504489404	0.1
7B_40997	uaugguaacgagcgauguagc	21	7B_40997	uucguaggaggccagacgccaugcugccaugcaauacggagugcaaggugugaagcuaugguaacgagcgauguagc	77	7B(+):675865448-675865525	0.1
Un_48089	aaguucgaaccggagaccggc	21	Un_48089	ucccgcuucaucacgugcuuacucggcuuccacgugcccuccaaguucgaaccggagaccggc	63	Un(+):307271966-307272029	0.1
7B_42422	ucugggccacucuuuuccgau	21	7B_42422	cggugaacagugcuccuccacaguggaucgaucugggccacucuuuuccgau	52	7B(-):687842217-687842269	0.1
2A_7290	uuggguuggugguuccgcaagaca	24	2A_7290	uccugcaugcuaccagcuaccauugccaaaaacaagugaugguggcgacaucgugguuggguuggugguuccgcaagaca	80	2A(-):25130690-25130770	0.1
1B_2301	caucaagacucggaucuguc	20	1B_2301	caguugagcuugaguacugggggcugggcuguaggcgagaaaccagaaaguauggggccagcuagccaucaagacucggaucuguc	86	1B(+):550370546-550370632	0.1
1D_6233	uggaugugaagguuccucgac	21	1D_6233	uggaugugaagguuccucgaccaucuagaacgugauaccucuccaugaguguuucacugugugaaggugaaauuccugaugcuuccaau	89	1D(-):447465759-447465848	0.1
Un_48235	aaguucgaaccggagaccggc	21	Un_48235	ucccgcuucaucacgugcuuacucggcuuccacgugcccuccaaguucgaaccggagaccggc	63	Un(+):344809873-344809936	0.1
3B_15476	auuagccacagacgaaguucc	21	3B_15476	aucauauuguuagguucucagcauguucgaugauuugugccagguuguccuagugcugauagauuagccacagacgaaguucc	83	3B(-):713877711-713877794	0.1
3B_14481	caauguuuaggcgagacuuuu	21	3B_14481	guaucgggauauuaacucagacaauguuuaggcgagacuuuu	42	3B(+):778345218-778345260	0.1
3A_13141	uauuuacucggugcuguuccgcuu	24	3A_13141	uauuuacucggugcuguuccgcuucgccaacuauucccgugugcugcaucgaguagggc	59	3A(-):728743556-728743615	0.1
1A_1477	uggaugugaagguuccucgac	21	1A_1477	uggaugugaagguuccucgaccaucuagaacgugauaccucuccaugaguguuucacugugugaaggugaaauuccugaugcuuccaau	89	1A(-):543386211-543386300	0.1
5D_30460	ucggccuugagacgaguagcu	21	5D_30460	cuucguuugggccagcugaacuccuaacuuuauuugcaaggacggacugucggccuugagacgaguagcu	70	5D(-):480383464-480383534	0.1
Un_49452	aaguucgaaccggagaccggc	21	Un_49452	ucccgcuucaucacgugcuuacucggcuuccacgugcccuccaaguucgaaccggagaccggc	63	Un(-):307411630-307411693	0.1
4A_20342	cucucugaauucucuucggcc	21	4A_20342	cuguggagcuccgggugagcagcucgugcgugagagaggcgucauggagauuuucgugcauccaguucucucugaauucucuucggcc	88	4A(-):632634980-632635068	0.1
4A_21703	uguucugucugaguguugguc	21	4A_21703	uguucugucugaguguuggucguaccucgucaggagcccucuccuugucgccuuggugcgccacgguuccuucuugacgcacag	84	4A(-):722057327-722057411	0
4A_20688	aucggggauguagcucaga	19	4A_20688	ccagcugcagauucccaaauaucaaguuuuguucacaccaucagagcugccaaguacgaaucggggauguagcucaga	78	4A(-):656488907-656488985	0
3B_13742	agcugccgacucauucaucca	21	3B_13742	agcugccgacucauucauccacuugccgagcaaaguuauuugccgaggagcuuagcaggugagugaaugaagcgggagguaa	82	3B(+):174900717-174900799	0
3B_13978	aacaaacugauuguaggucua	21	3B_13978	aacaaacugauuguaggucuagcggccgaccugauuccugaugggguggcgauucuacaauaugcagacgauacaaucauuuguauc	87	3B(+):720851647-720851734	0
6D_35536	aguugaaacucucuguacacaaaa	24	6D_35536	aguugaaacucucuguacacaaaaugaguuauaaauaaauauaaaauguaauuaauuuugcuaaguguaauggaggggucaac	83	6D(+):445515359-445515442	0
3D_18002	caauguuuaggcgagacuuuu	21	3D_18002	guaucgggauauuaacucagacaauguuuaggcgagacuuuu	42	3D(-):582872453-582872495	0
1A_1443	caaggguuguugacaugguag	21	1A_1443	caaggguuguugacaugguagaguauggcggagaggcuugugcauguuuuaaucuugguuauc	63	1A(-):535396129-535396192	0
2B_9255	cgaaacuaggaagaugcucuu	21	2B_9255	cgaaacuaggaagaugcucuuugauugugcggccugauccaauaguugcuucagaugccucuuccucguc	70	2B(-):720639142-720639212	0
7D_43652	ugagcaacugaacgacccauc	21	7D_43652	ugagcaacugaacgacccaucaagagcaaggcucaguuggcuaguugucaua	52	7D(+):55599067-55599119	0
7A_38332	ugucgagccccaugauuuuuc	21	7A_38332	ggaagaauaugcucagcaugacuuggaagcccugcuuagcaugaagggaaggcauggugucgagccccaugauuuuuc	78	7A(-):12761550-12761628	0
Un_47520	cuacacagucaacucuuagga	21	Un_47520	cuacacagucaacucuuaggaaguagacugacggguccugagaugccaauguuucu	56	Un(+):70572663-70572719	0
5B_27321	uguguuguuguuuucuuuguc	21	5B_27321	uguguuguuguuuucuuugucguccaugucaaguuaaaaacaugcgcgguuaacaacaugcac	63	5B(-):548219137-548219200	0
7A_38983	cugcccuugccucaaagucua	21	7A_38983	cugcccuugccucaaagucuagaauuugguuccucggugcauccuauuucuagauggucuuguucaguggcagag	75	7A(-):105146438-105146513	0
7D_43824	caacuggaagcugcaaaacgg	21	7D_43824	caacuggaagcugcaaaacggccccgaaaggucucagcacgugcauuguuguggccauuccacggcguuuguuucccccggggca	85	7D(+):104963288-104963373	0
4A_21712	ucucuccggguuuacaagucu	21	4A_21712	aagcuccuggcccugagacaauggacagguugcuacuuccuaucucuccggguuuacaagucu	63	4A(-):722160082-722160145	0
7D_46230	cuucguuucacugugccaccg	21	7D_46230	guggucauuagggauaccagcugaacgcuucguuucacugugccaccg	48	7D(-):109489314-109489362	0
Un_48184	cagggugugugaaaugugcua	21	Un_48184	cagggugugugaaaugugcuacaguacaauauucuggugguagguuuccaugguggcccuacu	63	Un(+):332701342-332701405	0
5D_30907	gaaaguaaucgauccagacgc	21	5D_30907	gaaaguaaucgauccagacgcgagugcaucaucgaccuacgcgacgaguccggacuucacuaauauccucgu	72	5D(-):514412817-514412889	0
7A_38158	ugucuaucgggcuaauuguaggca	24	7A_38158	ugucuaucgggcuaauuguaggcaccgguguuguacucaaugcuuucaucuguggguuguaugguggucgua	72	7A(+):695816713-695816785	0
6A_32153	uagucguaggcacaugcaug	20	6A_32153	uagucguaggcacaugcaugccgcguacgugagcugaucgagcaggccggcuuuacacgcugugggugccuugcuuuu	78	6A(-):108201202-108201280	0
2D_10278	aaacgaagagcuucuaagggcaug	24	2D_10278	aaacgaagagcuucuaagggcaugaauuccauugcuucauuaauuuugaggggagaggaauggcgcgguuuggaggguguugguucaa	88	2D(+):621847965-621848053	0
5D_29197	caaacucguugcauucaccaa	21	5D_29197	gguugaugcgauuauggugcauucaagcacggcuucggaaugagugccaucaugaaauuauguuuaacaaacucguugcauucaccaa	88	5D(+):484231228-484231316	0
2D_11078	ucagagcuuagcgaaugucgg	21	2D_11078	gauauauguuaguugggagaacaugagcguucucagagcuuagcgaaugucgg	53	2D(-):616934297-616934350	0
4A_20785	auuggaugcuaugacgacuag	21	4A_20785	auuggaugcuaugacgacuagccaacugagccuugcucgugaugggucguucaguugcucacaugccuc	69	4A(-):672262482-672262551	0
Un_49437	cagggugugugaaaugugcua	21	Un_49437	cagggugugugaaaugugcuacaguacaauauucuggugguagguuuccaugguggcccuacu	63	Un(-):306361243-306361306	0
6D_35975	cgaucugaacauuagcacuag	21	6D_35975	cgaucugaacauuagcacuagcgacgaguuuugcucgcucgucuuguccuaauucaaucaagc	63	6D(-):19136324-19136387	0
5B_25126	caguauggauuccgugaacua	21	5B_25126	caguauggauuccgugaacuagaaaccgucugcagucuugcggaaguucuuuggaguguugcugcc	66	5B(+):13527976-13528042	0
Un_49433	cagggugugugaaaugugcua	21	Un_49433	cagggugugugaaaugugcuacaguacaauauucuggugguagguuuccaugguggcccuacu	63	Un(-):306357012-306357075	0
6D_35733	cuuugccgaauccaagaccag	21	6D_35733	cuuugccgaauccaagaccaggcuagagaaugcugucgagacgguguucggcgaccuccacac	63	6D(-):7232130-7232193	0
3D_16770	cuucauuguauaucggcacuc	21	3D_16770	cuucauuguauaucggcacucuuguggucuacauaggagagucuguguugucagagguguuug	63	3D(+):574340738-574340801	0
1D_5635	ccaccggggacgaaggaucag	21	1D_5635	ccaccggggacgaaggaucaggugcucgccaagugucgcaauauucccgacgcauccuaauccuaccugauugcca	76	1D(-):303026095-303026171	0
5B_25554	aagugucggguguaguccacguga	24	5B_25554	aagugucggguguaguccacgugaaacucaucgauuugaaauggguuuggacaagccauaagcccgugcuuau	73	5B(+):541939034-541939107	0
5B_26152	ucuugauggggaacauuugua	21	5B_26152	ucuugauggggaacauuuguagaauuguggagcaccuucaccgccucuccggacuacauugguggagcuccaauguccccguuaguucc	89	5B(+):598120878-598120967	0
Un_48825	auagauggaccugccccuguugag	24	Un_48825	auagauggaccugccccuguugagccaacaucggagaagagccaauauaggcuugggaggagugcuaggacc	72	Un(-):61800153-61800225	0
1A_921	aucaaagggugguagacugcgucc	24	1A_921	aucaaagggugguagacugcguccacgggcccgugaugcaacgacagguccuacugcggguggucaccguccaaacuucc	80	1A(-):9743487-9743567	0
4A_19617	aacaggacuuuuggugggucgcga	24	4A_19617	ggguuggcccucaauaacauccagccugggggcaagaaaccuaggcaacaggacuuuuggugggucgcga	70	4A(+):704627122-704627192	0
7B_42150	cguggaacugccaaaucucgu	21	7B_42150	gggauuugaaaaaguugccgaugugggcauaugcaaaaucggcauaauaugugaccgcguggaacugccaaaucucgu	78	7B(-):614275795-614275873	0
3D_16227	ugaggacauguuaauacugcu	21	3D_16227	guacuugacgugugacaugcaucaggguccauuuuuuuugcaugaggacauguuaauacugcu	63	3D(+):20231249-20231312	0
5A_22933	ucagaggaaacugacuggugc	21	5A_22933	acuggugacaguuucuuuauaggccaugagaggaugaagcaucagaggaaacugacuggugc	62	5A(+):12031897-12031959	0
7B_40905	ccagucuggaaucugacccau	21	7B_40905	ggcccuaaucuuaagcugguauuggagguauugggaaaaauagagaugccagucuggaaucugacccau	69	7B(+):615788013-615788082	0
4A_19984	cacuugauugggguaguacaa	21	4A_19984	cacuugauugggguaguacaaaacauaaccaucuauguucugcgcaugcauucagucaagauca	64	4A(+):723822208-723822272	0
Un_48635	cguugugaacauauggaccag	21	Un_48635	cguugugaacauauggaccagcaaaucuugagauugcucgacccauggauauucucuuugcugcugguuuaggcuucauaucaa	84	Un(-):24637940-24638024	0
5B_25269	aggugggagguuguuggcugg	21	5B_25269	cgugcaaccugucuucucugcauccauccccugcauacggcucggaggugggagguuguuggcugg	66	5B(+):130320923-130320989	0
7B_41401	uguuguuuuguguucaccgau	21	7B_41401	uguuguuuuguguucaccgauggcuuuuucaccaacacggucauacgcacguuagcaugacuu	63	7B(-):63928772-63928835	0
3A_11378	uaguagucugcucuuaugccu	21	3A_11378	uaguagucugcucuuaugccuagugggguauggaauugaccucagacuaauacaccagugguagcaccagauucugca	78	3A(+):27117828-27117906	0
Un_48086	cagggugugugaaaugugcua	21	Un_48086	cagggugugugaaaugugcuacaguacaauauucuggugguagguuuccaugguggcccuacu	63	Un(+):306366304-306366367	0
3D_16396	agcugccgacucauucaucca	21	3D_16396	agcugccgacucauucauccacuugccgagcaaaguuauuugccgaggagcuuagcaggugagugaaugaagcgggagguaa	82	3D(+):123017312-123017394	0
2A_7253	aauguuuugaccugaugcuca	21	2A_7253	aauguuuugaccugaugcucacgacuaguugcacuuugacuagauacgauguggucugcaccucggcugcuuggggucaaaggggaug	88	2A(-):21625569-21625657	0
7A_39176	auccgaguggcggcacca	18	7A_39176	guuuguucacucggccggaggagggcuggcaggcuccacaaaugaguccaagucgaucccaucagcgauccgaguggcggcacca	85	7A(-):162489487-162489572	0
3D_17962	caauguuuaggcgagacuuuc	21	3D_17962	guaucgggauauuaauucaaacaauguuuaggcgagacuuuc	42	3D(-):580607333-580607375	0
5B_26401	cgauggaauguguagugucua	21	5B_26401	ggcauacgucgaugguuaguccugcuuggaccgauggaauguguagugucua	52	5B(+):636934000-636934052	0
7D_45442	uccauaugacgugaaucggcc	21	7D_45442	ucuuucacacgacuuugauggacaucaugcccauauuucugauccauaugacgugaaucggcc	63	7D(-):32871137-32871200	0
7D_43648	ugagcaacugaacgacccauc	21	7D_43648	ugagcaacugaacgacccaucaagagcaaggcucaguuggcuagucgucauagcauccauug	62	7D(+):55550170-55550232	0
5A_24884	auuuggacugauccaggcuag	21	5A_24884	cuugggucgggcuaacauuucauuuggacugauccaggcuag	42	5A(-):605750102-605750144	0
7B_42111	uaguugccauguuguacagau	21	7B_42111	uaguugccauguuguacagauggcauaugcagaagucauuggcagagugcaaccaucauccag	63	7B(-):613481923-613481986	0
5B_26184	augaucgggcaucgggcgcgu	21	5B_26184	augaucgggcaucgggcgcgugggccguggaugaacugacggaaugaaaagaacaaacugcgccgcuggucgagucguccucca	84	5B(+):598580666-598580750	0
1A_1365	ucaaugaaguuucucggacga	21	1A_1365	ucaaugaaguuucucggacgacaacauggaugcaugucgugcgcaacucacaucaaucauguu	63	1A(-):533221994-533222057	0
6D_34950	uugauugaauuaggacaagac	21	6D_34950	uugauugaauuaggacaagacgagcgagcaaaacucgucgcuagugcuaauguucagaucgcg	63	6D(+):19136326-19136389	0
5D_28600	guugcuuguugagcugugagaaug	24	5D_28600	guugcuuguugagcugugagaaugcacugacuggguggacagauauuucauaucucuccaugacagcagucu	72	5D(+):406463430-406463502	0
