# Supplementary material for: MicroRNA identification and expression analysis of wheat thermo-sensitive male sterile line BNS366 for fertility transformation
Source: Front Plant Sci. 2025 Nov 26;16:1662041. doi: 10.3389/fpls.2025.1662041 (PMC12689989; doi:10.3389/fpls.2025.1662041)
Supplement: Supplementary file 1 [file DataSheet1.zip › Supplementary Materials/Table S5. Analysis of miRNA family members.xlsx]

## Sheet: Table S5
Table S5. Analysis of miRNA family members
miRNA family name	Number
miR1120	2
miR1122	4
miR156	1
miR159	3
miR160	1
miR164	1
miR167	3
miR171	2
miR2275	1
miR395	2
miR397	1
miR398	1
miR408	1
miR444	2
miR5050	1
miR5062	1
miR5084	1
miR530	1
miR6201	1
miR7757	1
miR9654	2
miR9657	2
miR9662	2
miR9666	2
miR9672	2
miR9674	2
miR9677	2
miR9772	1
miR8776	1
