# Supplementary material for: MicroRNA identification and expression analysis of wheat thermo-sensitive male sterile line BNS366 for fertility transformation
Source: Front Plant Sci. 2025 Nov 26;16:1662041. doi: 10.3389/fpls.2025.1662041 (PMC12689989; doi:10.3389/fpls.2025.1662041)
Supplement: Supplementary file 1 [file DataSheet1.zip › Supplementary Materials/Table S6. Identification of differentially expressed known miRNAs.xlsx]

## Sheet: Table S6
Table S6. Identification of differentially expressed known miRNAs
miRNA ID	PMCP			TP
	TPM		p-vaule	TPM		p-vaule
	SL1	NN1		SL2	NN2
tae-miR160	161.4	333.388	0.0245739	925.849	364.099	0.00905004
tae-miR6201	21985.1	39733.5	0.00142018	9483.87	25600.1	3.32318e-06
tae-miR9653a-3p	534.328	1435.8	3.67352e-05	616.721	1483.86	0.000406266
tae-miR9662a-3p	45823	62346.3	0.0387233	37078.1	59512.6	0.0305586
tae-miR9662b-3p	45823	62353.8	0.0386729	37071.5	59512.6	0.0305036
tae-miR9664-3p	310.736	1077.33	0.00382355	207.803	926.006	1.01541e-05
tae-miR395a	3.28527	53.0466	0.049587
tae-miR395b	0	56.7946	0.0161404
tae-miR531	447.222	923.293	0.0137407
tae-miR9676-5p	756.734	1363.89	0.00522977
tae-miR9776	2678.81	3811.95	0.0140627
tae-miR159a				78150.1	149275	0.00281248
tae-miR159b				78181.2	149386	0.00280912
tae-miR319				3032.18	1103.28	8.56028e-06
tae-miR396-5p				53.7868	229.554	0.00474569
tae-miR5062-5p				8068.01	2945.9	1.18848e-05
tae-miR9652-3p				1087.98	367.849	0.000327773
tae-miR9652-5p				254.456	78.9488	0.0154703
tae-miR9670-3p				2809.72	476.681	2.49482e-07
tae-miR9672b				48717.1	28142.2	0.00989563
tae-miR9677b				215.671	55.179	0.0207731
tae-miR9775				130.71	13.2455	0.00720401
