# Supplementary material for: MicroRNA identification and expression analysis of wheat thermo-sensitive male sterile line BNS366 for fertility transformation
Source: Front Plant Sci. 2025 Nov 26;16:1662041. doi: 10.3389/fpls.2025.1662041 (PMC12689989; doi:10.3389/fpls.2025.1662041)
Supplement: Supplementary file 1 [file DataSheet1.zip › Supplementary Materials/Table S7. Identification of differentially expressed novel miRNAs.xlsx]

## Sheet: Table S7
Table S7. Identification of differentially expressed novel miRNAs
miRNA ID	PMCP		TP
	|log2FC|	p-vaule	|log2FC|	p-vaule
1B_3935	2.73009	0.00157603
1B_3277	2.50403	0.0010599
6D_36603	2.46894	3.29e-05
1B_1698	2.41154	0.00135074
3B_14353			5.62295	7.36e-05
3B_15752			5.62295	7.36e-05
5A_24875			5.04681	0.000477958
Un_47456			4.99477	0.000627582
