# Supplementary material for: MicroRNA identification and expression analysis of wheat thermo-sensitive male sterile line BNS366 for fertility transformation
Source: Front Plant Sci. 2025 Nov 26;16:1662041. doi: 10.3389/fpls.2025.1662041 (PMC12689989; doi:10.3389/fpls.2025.1662041)
Supplement: Supplementary file 1 [file DataSheet1.zip › Supplementary Materials/Table S8 Information on 1,086 potential target transcripts of 30 differentially expressed miRNAs.xlsx]

## Sheet: Sheet1
Table S8. Information on 1,086 potential target transcripts of 30 differentially expressed miRNAs
query	target	gene_id	start_psrobot	end_psrobot	score_psrobot	gene_description
tae-miR159a	TraesCS1A02G137800.1	TraesCS1A02G137800	52	32	2.5
tae-miR159a	TraesCS1A02G137800.2	TraesCS1A02G137800	52	32	2.5
tae-miR159a	TraesCS1A02G137800.3	TraesCS1A02G137800	52	32	2.5
tae-miR159a	TraesCS1A02G217100.1	TraesCS1A02G217100	59	40	2.5	PRA1 family protein [Source:UniProtKB/TrEMBL;Acc:A0A1D5RUP1]
tae-miR159a	TraesCS1A02G308100.1	TraesCS1A02G308100	1039	1019	2
tae-miR159a	TraesCS1A02G308100.2	TraesCS1A02G308100	1039	1019	2
tae-miR159a	TraesCS1A02G321600.1	TraesCS1A02G321600	595	575	2.5
tae-miR159a	TraesCS1B02G230200.1	TraesCS1B02G230200	62	43	2.5	PRA1 family protein [Source:UniProtKB/TrEMBL;Acc:A0A1D5SG38]
tae-miR159a	TraesCS1B02G318800.1	TraesCS1B02G318800	529	509	2
tae-miR159a	TraesCS1B02G318800.2	TraesCS1B02G318800	1089	1069	2
tae-miR159a	TraesCS1B02G318800.3	TraesCS1B02G318800	1089	1069	2
tae-miR159a	TraesCS1B02G334000.1	TraesCS1B02G334000	675	655	2.5
tae-miR159a	TraesCS1D02G132600.1	TraesCS1D02G132600	166	146	2.5
tae-miR159a	TraesCS1D02G132600.2	TraesCS1D02G132600	166	146	2.5
tae-miR159a	TraesCS1D02G132600.3	TraesCS1D02G132600	166	146	2.5
tae-miR159a	TraesCS1D02G218900.1	TraesCS1D02G218900	55	36	2.5	PRA1 family protein [Source:UniProtKB/TrEMBL;Acc:A0A1D5SXY3]
tae-miR159a	TraesCS1D02G307500.1	TraesCS1D02G307500	1156	1136	2
tae-miR159a	TraesCS1D02G307500.2	TraesCS1D02G307500	1156	1136	2
tae-miR159a	TraesCS2A02G263700.1	TraesCS2A02G263700	778	759	2.5
tae-miR159a	TraesCS2A02G415400.1	TraesCS2A02G415400	162	142	2
tae-miR159a	TraesCS2B02G035100.1	TraesCS2B02G035100	683	663	2.5
tae-miR159a	TraesCS2B02G434400.1	TraesCS2B02G434400	162	142	2
tae-miR159a	TraesCS2B02G484700.1	TraesCS2B02G484700	127	108	2
tae-miR159a	TraesCS2D02G026200.1	TraesCS2D02G026200	683	663	2.5
tae-miR159a	TraesCS2D02G111500.1	TraesCS2D02G111500	1484	1465	2.5
tae-miR159a	TraesCS2D02G111500.2	TraesCS2D02G111500	1484	1465	2.5
tae-miR159a	TraesCS2D02G111500.3	TraesCS2D02G111500	1484	1465	2.5
tae-miR159a	TraesCS2D02G412500.1	TraesCS2D02G412500	162	142	2
tae-miR159a	TraesCS2D02G463600.1	TraesCS2D02G463600	140	121	2
tae-miR159a	TraesCS3A02G026100.1	TraesCS3A02G026100	290	270	0
tae-miR159a	TraesCS3A02G131700.1	TraesCS3A02G131700	822	802	2
tae-miR159a	TraesCS3A02G131700.2	TraesCS3A02G131700	822	802	2
tae-miR159a	TraesCS3A02G131700.3	TraesCS3A02G131700	936	916	2
tae-miR159a	TraesCS3A02G336500.1	TraesCS3A02G336500	1143	1123	1.8	Transcriptional activator of gibberellin-dependent alpha-amylase expression, Regulation of nutrient mobilization in germinatio [Source: Projected from Oryza sativa (Os01g0812000)]
tae-miR159a	TraesCS3B02G165300.1	TraesCS3B02G165300	815	795	2.2
tae-miR159a	TraesCS3B02G288900.1	TraesCS3B02G288900	3954	3934	2.5
tae-miR159a	TraesCS3B02G288900.2	TraesCS3B02G288900	3879	3859	2.5
tae-miR159a	TraesCS3B02G367500.1	TraesCS3B02G367500	1130	1110	1.8	Transcriptional activator of gibberellin-dependent alpha-amylase expression, Regulation of nutrient mobilization in germinatio [Source: Projected from Oryza sativa (Os01g0812000)]
tae-miR159a	TraesCS3B02G367500.2	TraesCS3B02G367500	1145	1125	1.8	Transcriptional activator of gibberellin-dependent alpha-amylase expression, Regulation of nutrient mobilization in germinatio [Source: Projected from Oryza sativa (Os01g0812000)]
tae-miR159a	TraesCS3D02G147900.1	TraesCS3D02G147900	817	797	2.2
tae-miR159a	TraesCS3D02G147900.2	TraesCS3D02G147900	916	896	2.2
tae-miR159a	TraesCS3D02G329400.1	TraesCS3D02G329400	1138	1118	1.8	Transcriptional activator of gibberellin-dependent alpha-amylase expression, Regulation of nutrient mobilization in germinatio [Source: Projected from Oryza sativa (Os01g0812000)]
tae-miR159a	TraesCS3D02G329400.2	TraesCS3D02G329400	1158	1138	1.8	Transcriptional activator of gibberellin-dependent alpha-amylase expression, Regulation of nutrient mobilization in germinatio [Source: Projected from Oryza sativa (Os01g0812000)]
tae-miR159a	TraesCS3D02G329400.3	TraesCS3D02G329400	901	881	1.8	Transcriptional activator of gibberellin-dependent alpha-amylase expression, Regulation of nutrient mobilization in germinatio [Source: Projected from Oryza sativa (Os01g0812000)]
tae-miR159a	TraesCS4A02G164700.1	TraesCS4A02G164700	169	150	2.5
tae-miR159a	TraesCS4A02G388200.1	TraesCS4A02G388200	617	598	2.5	Coatomer subunit beta' [Source:UniProtKB/TrEMBL;Acc:A0A1D6D921]
tae-miR159a	TraesCS4A02G388200.2	TraesCS4A02G388200	617	598	2.5	Coatomer subunit beta' [Source:UniProtKB/TrEMBL;Acc:A0A1D6D921]
tae-miR159a	TraesCS4A02G388200.3	TraesCS4A02G388200	617	598	2.5	Coatomer subunit beta' [Source:UniProtKB/TrEMBL;Acc:A0A1D6D921]
tae-miR159a	TraesCS4A02G388200.4	TraesCS4A02G388200	617	598	2.5	Coatomer subunit beta' [Source:UniProtKB/TrEMBL;Acc:A0A1D6D921]
tae-miR159a	TraesCS6A02G046700.1	TraesCS6A02G046700	624	604	2.5
tae-miR159a	TraesCS6A02G046700.2	TraesCS6A02G046700	619	599	2.5
tae-miR159a	TraesCS6D02G053800.1	TraesCS6D02G053800	547	527	2.5
tae-miR159a	TraesCS6D02G126900.1	TraesCS6D02G126900	1161	1140	2.5
tae-miR159a	TraesCS7A02G088600.1	TraesCS7A02G088600	683	664	2.5	Coatomer subunit beta' [Source:UniProtKB/TrEMBL;Acc:A0A1D6C0G6]
tae-miR159a	TraesCS7A02G088600.2	TraesCS7A02G088600	683	664	2.5	Coatomer subunit beta' [Source:UniProtKB/TrEMBL;Acc:A0A1D6C0G6]
tae-miR159a	TraesCS7A02G088600.3	TraesCS7A02G088600	683	664	2.5	Coatomer subunit beta' [Source:UniProtKB/TrEMBL;Acc:A0A1D6C0G6]
tae-miR159a	TraesCS7A02G088600.4	TraesCS7A02G088600	683	664	2.5	Coatomer subunit beta' [Source:UniProtKB/TrEMBL;Acc:A0A1D6C0G6]
tae-miR159a	TraesCS7A02G251700.1	TraesCS7A02G251700	129	109	2
tae-miR159a	TraesCS7A02G268100.1	TraesCS7A02G268100	698	678	2.2
tae-miR159a	TraesCS7A02G377100.1	TraesCS7A02G377100	1095	1075	2
tae-miR159a	TraesCS7A02G458700.1	TraesCS7A02G458700	1190	1171	2
tae-miR159a	TraesCS7B02G031000.1	TraesCS7B02G031000	977	957	2.5
tae-miR159a	TraesCS7B02G139400.1	TraesCS7B02G139400	129	109	2
tae-miR159a	TraesCS7B02G278400.1	TraesCS7B02G278400	1063	1043	2
tae-miR159a	TraesCS7B02G357900.1	TraesCS7B02G357900	1173	1152	2.2
tae-miR159a	TraesCS7D02G083900.1	TraesCS7D02G083900	667	648	2.5	Coatomer subunit beta' [Source:UniProtKB/TrEMBL;Acc:A0A1D6D2R5]
tae-miR159a	TraesCS7D02G083900.2	TraesCS7D02G083900	667	648	2.5	Coatomer subunit beta' [Source:UniProtKB/TrEMBL;Acc:A0A1D6D2R5]
tae-miR159a	TraesCS7D02G083900.3	TraesCS7D02G083900	667	648	2.5	Coatomer subunit beta' [Source:UniProtKB/TrEMBL;Acc:A0A1D6D2R5]
tae-miR159a	TraesCS7D02G083900.4	TraesCS7D02G083900	667	648	2.5	Coatomer subunit beta' [Source:UniProtKB/TrEMBL;Acc:A0A1D6D2R5]
tae-miR159a	TraesCS7D02G373400.1	TraesCS7D02G373400	1057	1037	2
tae-miR159a	TraesCS7D02G446700.1	TraesCS7D02G446700	952	933	2
tae-miR159b	TraesCS1A02G137800.1	TraesCS1A02G137800	52	32	2.5
tae-miR159b	TraesCS1A02G137800.2	TraesCS1A02G137800	52	32	2.5
tae-miR159b	TraesCS1A02G137800.3	TraesCS1A02G137800	52	32	2.5
tae-miR159b	TraesCS1A02G217100.1	TraesCS1A02G217100	59	40	2.5	PRA1 family protein [Source:UniProtKB/TrEMBL;Acc:A0A1D5RUP1]
tae-miR159b	TraesCS1A02G308100.1	TraesCS1A02G308100	1039	1019	2
tae-miR159b	TraesCS1A02G308100.2	TraesCS1A02G308100	1039	1019	2
tae-miR159b	TraesCS1A02G321600.1	TraesCS1A02G321600	595	575	2.5
tae-miR159b	TraesCS1B02G230200.1	TraesCS1B02G230200	62	43	2.5	PRA1 family protein [Source:UniProtKB/TrEMBL;Acc:A0A1D5SG38]
tae-miR159b	TraesCS1B02G318800.1	TraesCS1B02G318800	529	509	2
tae-miR159b	TraesCS1B02G318800.2	TraesCS1B02G318800	1089	1069	2
tae-miR159b	TraesCS1B02G318800.3	TraesCS1B02G318800	1089	1069	2
tae-miR159b	TraesCS1B02G334000.1	TraesCS1B02G334000	675	655	2.5
tae-miR159b	TraesCS1D02G132600.1	TraesCS1D02G132600	166	146	2.5
tae-miR159b	TraesCS1D02G132600.2	TraesCS1D02G132600	166	146	2.5
tae-miR159b	TraesCS1D02G132600.3	TraesCS1D02G132600	166	146	2.5
tae-miR159b	TraesCS1D02G218900.1	TraesCS1D02G218900	55	36	2.5	PRA1 family protein [Source:UniProtKB/TrEMBL;Acc:A0A1D5SXY3]
tae-miR159b	TraesCS1D02G307500.1	TraesCS1D02G307500	1156	1136	2
tae-miR159b	TraesCS1D02G307500.2	TraesCS1D02G307500	1156	1136	2
tae-miR159b	TraesCS2A02G263700.1	TraesCS2A02G263700	778	759	2.5
tae-miR159b	TraesCS2A02G415400.1	TraesCS2A02G415400	162	142	2
tae-miR159b	TraesCS2B02G035100.1	TraesCS2B02G035100	683	663	2.5
tae-miR159b	TraesCS2B02G434400.1	TraesCS2B02G434400	162	142	2
tae-miR159b	TraesCS2B02G484700.1	TraesCS2B02G484700	127	108	2
tae-miR159b	TraesCS2D02G026200.1	TraesCS2D02G026200	683	663	2.5
tae-miR159b	TraesCS2D02G111500.1	TraesCS2D02G111500	1484	1465	2.5
tae-miR159b	TraesCS2D02G111500.2	TraesCS2D02G111500	1484	1465	2.5
tae-miR159b	TraesCS2D02G111500.3	TraesCS2D02G111500	1484	1465	2.5
tae-miR159b	TraesCS2D02G412500.1	TraesCS2D02G412500	162	142	2
tae-miR159b	TraesCS2D02G463600.1	TraesCS2D02G463600	140	121	2
tae-miR159b	TraesCS3A02G026100.1	TraesCS3A02G026100	290	270	0
tae-miR159b	TraesCS3A02G131700.1	TraesCS3A02G131700	822	802	2
tae-miR159b	TraesCS3A02G131700.2	TraesCS3A02G131700	822	802	2
tae-miR159b	TraesCS3A02G131700.3	TraesCS3A02G131700	936	916	2
tae-miR159b	TraesCS3A02G336500.1	TraesCS3A02G336500	1143	1123	1.8	Transcriptional activator of gibberellin-dependent alpha-amylase expression, Regulation of nutrient mobilization in germinatio [Source: Projected from Oryza sativa (Os01g0812000)]
tae-miR159b	TraesCS3B02G165300.1	TraesCS3B02G165300	815	795	2.2
tae-miR159b	TraesCS3B02G288900.1	TraesCS3B02G288900	3954	3934	2.5
tae-miR159b	TraesCS3B02G288900.2	TraesCS3B02G288900	3879	3859	2.5
tae-miR159b	TraesCS3B02G367500.1	TraesCS3B02G367500	1130	1110	1.8	Transcriptional activator of gibberellin-dependent alpha-amylase expression, Regulation of nutrient mobilization in germinatio [Source: Projected from Oryza sativa (Os01g0812000)]
tae-miR159b	TraesCS3B02G367500.2	TraesCS3B02G367500	1145	1125	1.8	Transcriptional activator of gibberellin-dependent alpha-amylase expression, Regulation of nutrient mobilization in germinatio [Source: Projected from Oryza sativa (Os01g0812000)]
tae-miR159b	TraesCS3D02G147900.1	TraesCS3D02G147900	817	797	2.2
tae-miR159b	TraesCS3D02G147900.2	TraesCS3D02G147900	916	896	2.2
tae-miR159b	TraesCS3D02G329400.1	TraesCS3D02G329400	1138	1118	1.8	Transcriptional activator of gibberellin-dependent alpha-amylase expression, Regulation of nutrient mobilization in germinatio [Source: Projected from Oryza sativa (Os01g0812000)]
tae-miR159b	TraesCS3D02G329400.2	TraesCS3D02G329400	1158	1138	1.8	Transcriptional activator of gibberellin-dependent alpha-amylase expression, Regulation of nutrient mobilization in germinatio [Source: Projected from Oryza sativa (Os01g0812000)]
tae-miR159b	TraesCS3D02G329400.3	TraesCS3D02G329400	901	881	1.8	Transcriptional activator of gibberellin-dependent alpha-amylase expression, Regulation of nutrient mobilization in germinatio [Source: Projected from Oryza sativa (Os01g0812000)]
tae-miR159b	TraesCS4A02G164700.1	TraesCS4A02G164700	169	150	2.5
tae-miR159b	TraesCS4A02G388200.1	TraesCS4A02G388200	617	598	2.5	Coatomer subunit beta' [Source:UniProtKB/TrEMBL;Acc:A0A1D6D921]
tae-miR159b	TraesCS4A02G388200.2	TraesCS4A02G388200	617	598	2.5	Coatomer subunit beta' [Source:UniProtKB/TrEMBL;Acc:A0A1D6D921]
tae-miR159b	TraesCS4A02G388200.3	TraesCS4A02G388200	617	598	2.5	Coatomer subunit beta' [Source:UniProtKB/TrEMBL;Acc:A0A1D6D921]
tae-miR159b	TraesCS4A02G388200.4	TraesCS4A02G388200	617	598	2.5	Coatomer subunit beta' [Source:UniProtKB/TrEMBL;Acc:A0A1D6D921]
tae-miR159b	TraesCS6A02G046700.1	TraesCS6A02G046700	624	604	2.5
tae-miR159b	TraesCS6A02G046700.2	TraesCS6A02G046700	619	599	2.5
tae-miR159b	TraesCS6D02G053800.1	TraesCS6D02G053800	547	527	2.5
tae-miR159b	TraesCS6D02G126900.1	TraesCS6D02G126900	1161	1140	2.5
tae-miR159b	TraesCS7A02G088600.1	TraesCS7A02G088600	683	664	2.5	Coatomer subunit beta' [Source:UniProtKB/TrEMBL;Acc:A0A1D6C0G6]
tae-miR159b	TraesCS7A02G088600.2	TraesCS7A02G088600	683	664	2.5	Coatomer subunit beta' [Source:UniProtKB/TrEMBL;Acc:A0A1D6C0G6]
tae-miR159b	TraesCS7A02G088600.3	TraesCS7A02G088600	683	664	2.5	Coatomer subunit beta' [Source:UniProtKB/TrEMBL;Acc:A0A1D6C0G6]
tae-miR159b	TraesCS7A02G088600.4	TraesCS7A02G088600	683	664	2.5	Coatomer subunit beta' [Source:UniProtKB/TrEMBL;Acc:A0A1D6C0G6]
tae-miR159b	TraesCS7A02G251700.1	TraesCS7A02G251700	129	109	2
tae-miR159b	TraesCS7A02G268100.1	TraesCS7A02G268100	698	678	2.2
tae-miR159b	TraesCS7A02G377100.1	TraesCS7A02G377100	1095	1075	2
tae-miR159b	TraesCS7A02G458700.1	TraesCS7A02G458700	1190	1171	2
tae-miR159b	TraesCS7B02G031000.1	TraesCS7B02G031000	977	957	2.5
tae-miR159b	TraesCS7B02G139400.1	TraesCS7B02G139400	129	109	2
tae-miR159b	TraesCS7B02G278400.1	TraesCS7B02G278400	1063	1043	2
tae-miR159b	TraesCS7B02G357900.1	TraesCS7B02G357900	1173	1152	2.2
tae-miR159b	TraesCS7D02G083900.1	TraesCS7D02G083900	667	648	2.5	Coatomer subunit beta' [Source:UniProtKB/TrEMBL;Acc:A0A1D6D2R5]
tae-miR159b	TraesCS7D02G083900.2	TraesCS7D02G083900	667	648	2.5	Coatomer subunit beta' [Source:UniProtKB/TrEMBL;Acc:A0A1D6D2R5]
tae-miR159b	TraesCS7D02G083900.3	TraesCS7D02G083900	667	648	2.5	Coatomer subunit beta' [Source:UniProtKB/TrEMBL;Acc:A0A1D6D2R5]
tae-miR159b	TraesCS7D02G083900.4	TraesCS7D02G083900	667	648	2.5	Coatomer subunit beta' [Source:UniProtKB/TrEMBL;Acc:A0A1D6D2R5]
tae-miR159b	TraesCS7D02G373400.1	TraesCS7D02G373400	1057	1037	2
tae-miR159b	TraesCS7D02G446700.1	TraesCS7D02G446700	952	933	2
tae-miR160	TraesCS1A02G156600.1	TraesCS1A02G156600	1349	1329	0.5	Auxin response factor [Source:UniProtKB/TrEMBL;Acc:A0A1D5RTK2]
tae-miR160	TraesCS1B02G166800.1	TraesCS1B02G166800	981	962	2
tae-miR160	TraesCS1B02G173700.1	TraesCS1B02G173700	1945	1925	0.5	Auxin response factor [Source:UniProtKB/TrEMBL;Acc:A0A1D5SG93]
tae-miR160	TraesCS1D02G155100.1	TraesCS1D02G155100	1769	1749	0.5	Auxin response factor [Source:UniProtKB/TrEMBL;Acc:A0A1D5SVE0]
tae-miR160	TraesCS1D02G243200.1	TraesCS1D02G243200	2253	2233	2.5
tae-miR160	TraesCS1D02G327600.1	TraesCS1D02G327600	165	146	2.5
tae-miR160	TraesCS2A02G380300.1	TraesCS2A02G380300	1540	1520	1
tae-miR160	TraesCS2A02G567300.1	TraesCS2A02G567300	1316	1296	0.5	Auxin response factor [Source:UniProtKB/TrEMBL;Acc:W5AWT5]
tae-miR160	TraesCS2B02G397300.1	TraesCS2B02G397300	1571	1551	1	Auxin response factor [Source:UniProtKB/TrEMBL;Acc:A0A1D6RL08]
tae-miR160	TraesCS2D02G376600.1	TraesCS2D02G376600	1425	1405	1	Auxin response factor [Source:UniProtKB/TrEMBL;Acc:A0A1D5UQG9]
tae-miR160	TraesCS2D02G577800.1	TraesCS2D02G577800	1275	1255	0.5	Auxin response factor [Source:UniProtKB/TrEMBL;Acc:A0A1D5UJF9]
tae-miR160	TraesCS4B02G346200.1	TraesCS4B02G346200	1389	1370	1.8
tae-miR160	TraesCS4B02G346200.2	TraesCS4B02G346200	1389	1370	1.8
tae-miR160	TraesCS4D02G341200.1	TraesCS4D02G341200	1388	1369	1.8
tae-miR160	TraesCS6A02G222300.1	TraesCS6A02G222300	1352	1332	0.5	Auxin response factor [Source:UniProtKB/TrEMBL;Acc:A0A341WTT9]
tae-miR160	TraesCS6B02G258800.1	TraesCS6B02G258800	1520	1500	0.5	Auxin response factor [Source:UniProtKB/TrEMBL;Acc:A0A1D6AKX2]
tae-miR160	TraesCS6D02G212700.1	TraesCS6D02G212700	1577	1557	0.5	Auxin response factor [Source:UniProtKB/TrEMBL;Acc:A0A341XPG8]
tae-miR160	TraesCS7A02G446900.1	TraesCS7A02G446900	1725	1705	0.5	Auxin response factor [Source:UniProtKB/TrEMBL;Acc:A0A1D6BQA8]
tae-miR160	TraesCS7B02G346700.1	TraesCS7B02G346700	1773	1753	0.5	Auxin response factor [Source:UniProtKB/TrEMBL;Acc:A0A1D6C1P2]
tae-miR160	TraesCS7B02G346700.2	TraesCS7B02G346700	1314	1294	0.5	Auxin response factor [Source:UniProtKB/TrEMBL;Acc:A0A1D6C1P2]
tae-miR160	TraesCS7B02G353500.1	TraesCS7B02G353500	927	908	2
tae-miR160	TraesCS7D02G436800.1	TraesCS7D02G436800	1930	1910	0.5	Auxin response factor [Source:UniProtKB/TrEMBL;Acc:A0A1D6CM59]
tae-miR319	TraesCS1A02G308100.1	TraesCS1A02G308100	1038	1018	1.5
tae-miR319	TraesCS1A02G308100.2	TraesCS1A02G308100	1038	1018	1.5
tae-miR319	TraesCS1B02G318800.1	TraesCS1B02G318800	528	508	1.5
tae-miR319	TraesCS1B02G318800.2	TraesCS1B02G318800	1088	1068	1.5
tae-miR319	TraesCS1B02G318800.3	TraesCS1B02G318800	1088	1068	1.5
tae-miR319	TraesCS1D02G307500.1	TraesCS1D02G307500	1155	1135	1.5
tae-miR319	TraesCS1D02G307500.2	TraesCS1D02G307500	1155	1135	1.5
tae-miR319	TraesCS2B02G159000.1	TraesCS2B02G159000	551	532	2
tae-miR319	TraesCS2B02G159100.1	TraesCS2B02G159100	551	532	2
tae-miR319	TraesCS2D02G137600.1	TraesCS2D02G137600	549	530	2
tae-miR319	TraesCS3A02G336500.1	TraesCS3A02G336500	1142	1122	1.5	Transcriptional activator of gibberellin-dependent alpha-amylase expression, Regulation of nutrient mobilization in germinatio [Source: Projected from Oryza sativa (Os01g0812000)]
tae-miR319	TraesCS3A02G344700.1	TraesCS3A02G344700	87	66	2.5	Non-specific lipid-transfer protein [Source:UniProtKB/TrEMBL;Acc:Q2PCB7]
tae-miR319	TraesCS3B02G367500.1	TraesCS3B02G367500	1129	1109	1.5	Transcriptional activator of gibberellin-dependent alpha-amylase expression, Regulation of nutrient mobilization in germinatio [Source: Projected from Oryza sativa (Os01g0812000)]
tae-miR319	TraesCS3B02G367500.2	TraesCS3B02G367500	1144	1124	1.5	Transcriptional activator of gibberellin-dependent alpha-amylase expression, Regulation of nutrient mobilization in germinatio [Source: Projected from Oryza sativa (Os01g0812000)]
tae-miR319	TraesCS3D02G209300.1	TraesCS3D02G209300	39	19	2.5
tae-miR319	TraesCS3D02G329400.1	TraesCS3D02G329400	1137	1117	1.5	Transcriptional activator of gibberellin-dependent alpha-amylase expression, Regulation of nutrient mobilization in germinatio [Source: Projected from Oryza sativa (Os01g0812000)]
tae-miR319	TraesCS3D02G329400.2	TraesCS3D02G329400	1157	1137	1.5	Transcriptional activator of gibberellin-dependent alpha-amylase expression, Regulation of nutrient mobilization in germinatio [Source: Projected from Oryza sativa (Os01g0812000)]
tae-miR319	TraesCS3D02G329400.3	TraesCS3D02G329400	900	880	1.5	Transcriptional activator of gibberellin-dependent alpha-amylase expression, Regulation of nutrient mobilization in germinatio [Source: Projected from Oryza sativa (Os01g0812000)]
tae-miR319	TraesCS3D02G338300.1	TraesCS3D02G338300	223	204	2.2	Non-specific lipid-transfer protein [Source:UniProtKB/TrEMBL;Acc:Q2PCD1]
tae-miR319	TraesCS3D02G338300.2	TraesCS3D02G338300	223	204	2.2	Non-specific lipid-transfer protein [Source:UniProtKB/TrEMBL;Acc:Q2PCD1]
tae-miR319	TraesCS4A02G242300.1	TraesCS4A02G242300	1632	1612	2.5
tae-miR319	TraesCS4B02G072900.1	TraesCS4B02G072900	1598	1578	2.5
tae-miR319	TraesCS4D02G071700.1	TraesCS4D02G071700	1592	1572	2.5
tae-miR319	TraesCS5A02G031900.1	TraesCS5A02G031900	755	736	2.5
tae-miR319	TraesCS5B02G032000.1	TraesCS5B02G032000	701	682	2.5
tae-miR319	TraesCS5D02G040100.1	TraesCS5D02G040100	922	903	2.5
tae-miR319	TraesCS6A02G052900.1	TraesCS6A02G052900	3529	3510	2.2
tae-miR319	TraesCS6B02G071500.1	TraesCS6B02G071500	3453	3434	2.2
tae-miR319	TraesCS6D02G049400.1	TraesCS6D02G049400	80	60	2.5
tae-miR319	TraesCS7A02G176600.1	TraesCS7A02G176600	949	929	2	DNAJ heat shock family protein [Source:Projected from Arabidopsis thaliana (AT1G28210) UniProtKB/TrEMBL;Acc:F4HWI4]
tae-miR319	TraesCS7A02G176600.2	TraesCS7A02G176600	949	929	2	DNAJ heat shock family protein [Source:Projected from Arabidopsis thaliana (AT1G28210) UniProtKB/TrEMBL;Acc:F4HWI4]
tae-miR319	TraesCS7A02G377100.1	TraesCS7A02G377100	1094	1074	1.5
tae-miR319	TraesCS7B02G081600.1	TraesCS7B02G081600	981	961	2	DNAJ heat shock family protein [Source:Projected from Arabidopsis thaliana (AT1G28210) UniProtKB/TrEMBL;Acc:F4HWI4]
tae-miR319	TraesCS7B02G081600.2	TraesCS7B02G081600	987	967	2	DNAJ heat shock family protein [Source:Projected from Arabidopsis thaliana (AT1G28210) UniProtKB/TrEMBL;Acc:F4HWI4]
tae-miR319	TraesCS7B02G081600.3	TraesCS7B02G081600	981	961	2	DNAJ heat shock family protein [Source:Projected from Arabidopsis thaliana (AT1G28210) UniProtKB/TrEMBL;Acc:F4HWI4]
tae-miR319	TraesCS7B02G081600.4	TraesCS7B02G081600	987	967	2	DNAJ heat shock family protein [Source:Projected from Arabidopsis thaliana (AT1G28210) UniProtKB/TrEMBL;Acc:F4HWI4]
tae-miR319	TraesCS7B02G278400.1	TraesCS7B02G278400	1062	1042	1.5
tae-miR319	TraesCS7D02G177900.1	TraesCS7D02G177900	988	968	2	DNAJ heat shock family protein [Source:Projected from Arabidopsis thaliana (AT1G28210) UniProtKB/TrEMBL;Acc:F4HWI4]
tae-miR319	TraesCS7D02G177900.2	TraesCS7D02G177900	988	968	2	DNAJ heat shock family protein [Source:Projected from Arabidopsis thaliana (AT1G28210) UniProtKB/TrEMBL;Acc:F4HWI4]
tae-miR319	TraesCS7D02G373400.1	TraesCS7D02G373400	1056	1036	1.5
tae-miR319	TraesCSU02G132200.1	TraesCSU02G132200	3460	3441	2.2
tae-miR319	TraesCSU02G215000.1	TraesCSU02G215000	551	532	2
tae-miR395a	TraesCS1D02G129800.1	TraesCS1D02G129800	232	212	2.5
tae-miR395a	TraesCS2A02G255300.1	TraesCS2A02G255300	31	11	2.5
tae-miR395a	TraesCS2B02G126800.1	TraesCS2B02G126800	1350	1330	2.2
tae-miR395a	TraesCS2D02G574600.1	TraesCS2D02G574600	2839	2820	2.5
tae-miR395a	TraesCS3B02G155900.1	TraesCS3B02G155900	960	940	2.2
tae-miR395a	TraesCS3B02G156000.1	TraesCS3B02G156000	960	940	2.2
tae-miR395a	TraesCS3B02G156100.1	TraesCS3B02G156100	901	881	2.2
tae-miR395a	TraesCS3B02G156200.1	TraesCS3B02G156200	891	871	2.2
tae-miR395a	TraesCS3D02G138900.1	TraesCS3D02G138900	729	709	2.2
tae-miR395a	TraesCS3D02G154500.1	TraesCS3D02G154500	348	328	2.5
tae-miR395a	TraesCS3D02G154500.2	TraesCS3D02G154500	399	379	2.5
tae-miR395a	TraesCS4A02G043500.1	TraesCS4A02G043500	307	287	0.5
tae-miR395a	TraesCS4B02G264100.1	TraesCS4B02G264100	430	410	0.5
tae-miR395a	TraesCS4D02G264200.1	TraesCS4D02G264200	288	268	0.5
tae-miR395a	TraesCS5A02G382900.1	TraesCS5A02G382900	581	561	1.2
tae-miR395a	TraesCS5B02G387300.1	TraesCS5B02G387300	623	603	1.2
tae-miR395a	TraesCS5D02G392300.1	TraesCS5D02G392300	395	375	1.2
tae-miR395a	TraesCS6A02G028400.1	TraesCS6A02G028400	1039	1019	2.2
tae-miR395a	TraesCS6B02G039800.1	TraesCS6B02G039800	1915	1895	2.2
tae-miR395a	TraesCSU02G080000.1	TraesCSU02G080000	1075	1055	2.2
tae-miR395a	TraesCSU02G254700.1	TraesCSU02G254700	1057	1037	2.2
tae-miR395b	TraesCS1D02G129800.1	TraesCS1D02G129800	231	212	2.2
tae-miR395b	TraesCS2A02G255300.1	TraesCS2A02G255300	30	11	2.5
tae-miR395b	TraesCS2D02G574600.1	TraesCS2D02G574600	2838	2820	2.5
tae-miR395b	TraesCS3A02G138200.1	TraesCS3A02G138200	926	907	2.5
tae-miR395b	TraesCS3A02G138300.1	TraesCS3A02G138300	924	905	2.5
tae-miR395b	TraesCS3A02G138400.1	TraesCS3A02G138400	974	955	2.5
tae-miR395b	TraesCS3B02G155900.1	TraesCS3B02G155900	959	940	2
tae-miR395b	TraesCS3B02G156000.1	TraesCS3B02G156000	959	940	2
tae-miR395b	TraesCS3B02G156100.1	TraesCS3B02G156100	900	881	2
tae-miR395b	TraesCS3B02G156200.1	TraesCS3B02G156200	890	871	2
tae-miR395b	TraesCS3D02G138900.1	TraesCS3D02G138900	728	709	2
tae-miR395b	TraesCS3D02G154500.1	TraesCS3D02G154500	347	328	2.2
tae-miR395b	TraesCS3D02G154500.2	TraesCS3D02G154500	398	379	2.2
tae-miR395b	TraesCS3D02G353400.1	TraesCS3D02G353400	3589	3571	2.5
tae-miR395b	TraesCS4A02G006200.1	TraesCS4A02G006200	1223	1204	2.5
tae-miR395b	TraesCS4A02G006200.2	TraesCS4A02G006200	1969	1950	2.5
tae-miR395b	TraesCS4A02G006200.3	TraesCS4A02G006200	1969	1950	2.5
tae-miR395b	TraesCS4A02G043500.1	TraesCS4A02G043500	306	287	0
tae-miR395b	TraesCS4B02G264100.1	TraesCS4B02G264100	429	410	0
tae-miR395b	TraesCS4B02G298900.1	TraesCS4B02G298900	2375	2356	2.5
tae-miR395b	TraesCS4B02G298900.2	TraesCS4B02G298900	2375	2356	2.5
tae-miR395b	TraesCS4B02G298900.3	TraesCS4B02G298900	2375	2356	2.5
tae-miR395b	TraesCS4B02G298900.4	TraesCS4B02G298900	2375	2356	2.5
tae-miR395b	TraesCS4B02G298900.5	TraesCS4B02G298900	1845	1826	2.5
tae-miR395b	TraesCS4B02G298900.6	TraesCS4B02G298900	1845	1826	2.5
tae-miR395b	TraesCS4D02G120900.1	TraesCS4D02G120900	183	165	2.5	Sterol 14-demethylase [Source:Projected from Arabidopsis thaliana (AT1G11680) UniProtKB/Swiss-Prot;Acc:Q9SAA9]
tae-miR395b	TraesCS4D02G264200.1	TraesCS4D02G264200	287	268	0
tae-miR395b	TraesCS4D02G297800.1	TraesCS4D02G297800	2195	2176	2.5
tae-miR395b	TraesCS4D02G297800.10	TraesCS4D02G297800	2832	2813	2.5
tae-miR395b	TraesCS4D02G297800.11	TraesCS4D02G297800	914	895	2.5
tae-miR395b	TraesCS4D02G297800.2	TraesCS4D02G297800	2195	2176	2.5
tae-miR395b	TraesCS4D02G297800.3	TraesCS4D02G297800	2195	2176	2.5
tae-miR395b	TraesCS4D02G297800.4	TraesCS4D02G297800	2195	2176	2.5
tae-miR395b	TraesCS4D02G297800.5	TraesCS4D02G297800	2195	2176	2.5
tae-miR395b	TraesCS4D02G297800.6	TraesCS4D02G297800	2195	2176	2.5
tae-miR395b	TraesCS4D02G297800.7	TraesCS4D02G297800	2195	2176	2.5
tae-miR395b	TraesCS4D02G297800.8	TraesCS4D02G297800	2832	2813	2.5
tae-miR395b	TraesCS4D02G297800.9	TraesCS4D02G297800	2832	2813	2.5
tae-miR395b	TraesCS5A02G382900.1	TraesCS5A02G382900	580	561	1
tae-miR395b	TraesCS5B02G387300.1	TraesCS5B02G387300	622	603	1
tae-miR395b	TraesCS5B02G541400.1	TraesCS5B02G541400	685	666	2.5
tae-miR395b	TraesCS5D02G302700.1	TraesCS5D02G302700	654	635	2.5
tae-miR395b	TraesCS5D02G392300.1	TraesCS5D02G392300	394	375	1
tae-miR395b	TraesCS6A02G025400.1	TraesCS6A02G025400	1205	1186	2.2
tae-miR395b	TraesCS6A02G025900.1	TraesCS6A02G025900	1281	1262	2.2
tae-miR395b	TraesCS6A02G028400.1	TraesCS6A02G028400	1038	1019	2
tae-miR395b	TraesCS6A02G373400.1	TraesCS6A02G373400	21	3	2.5	Proliferating cell nuclear antigen [Source:UniProtKB/TrEMBL;Acc:A0A1D6ACG1]
tae-miR395b	TraesCS6A02G373400.2	TraesCS6A02G373400	21	3	2.5	Proliferating cell nuclear antigen [Source:UniProtKB/TrEMBL;Acc:A0A1D6ACG1]
tae-miR395b	TraesCS6B02G039800.1	TraesCS6B02G039800	1914	1895	2
tae-miR395b	TraesCS7A02G318800.1	TraesCS7A02G318800	879	859	2.5	EMBRYO DEFECTIVE 140 [Source:Projected from Arabidopsis thaliana (AT4G24270) UniProtKB/TrEMBL;Acc:F4JQ75]
tae-miR395b	TraesCS7B02G219700.1	TraesCS7B02G219700	828	808	2.5	EMBRYO DEFECTIVE 140 [Source:Projected from Arabidopsis thaliana (AT4G24270) UniProtKB/TrEMBL;Acc:F4JQ75]
tae-miR395b	TraesCS7B02G270600.1	TraesCS7B02G270600	1956	1937	2.5
tae-miR395b	TraesCS7B02G270600.2	TraesCS7B02G270600	1956	1937	2.5
tae-miR395b	TraesCS7B02G270600.3	TraesCS7B02G270600	1956	1937	2.5
tae-miR395b	TraesCS7B02G270600.4	TraesCS7B02G270600	1956	1937	2.5
tae-miR395b	TraesCS7D02G315400.1	TraesCS7D02G315400	871	851	2.5	EMBRYO DEFECTIVE 140 [Source:Projected from Arabidopsis thaliana (AT4G24270) UniProtKB/TrEMBL;Acc:F4JQ75]
tae-miR395b	TraesCS7D02G365600.1	TraesCS7D02G365600	1617	1598	2.5
tae-miR395b	TraesCS7D02G365600.2	TraesCS7D02G365600	1617	1598	2.5
tae-miR395b	TraesCS7D02G365600.3	TraesCS7D02G365600	1617	1598	2.5
tae-miR395b	TraesCS7D02G365600.4	TraesCS7D02G365600	1617	1598	2.5
tae-miR395b	TraesCS7D02G365600.5	TraesCS7D02G365600	1464	1445	2.5
tae-miR395b	TraesCSU02G080000.1	TraesCSU02G080000	1074	1055	2
tae-miR395b	TraesCSU02G254700.1	TraesCSU02G254700	1056	1037	2
tae-miR5062-5p	TraesCS3B02G287600.1	TraesCS3B02G287600	2198	2176	2.5
tae-miR5062-5p	TraesCS3B02G287600.2	TraesCS3B02G287600	1754	1732	2.5
tae-miR5062-5p	TraesCS5B02G517900.1	TraesCS5B02G517900	561	540	2.5
tae-miR5062-5p	TraesCS5B02G517900.2	TraesCS5B02G517900	561	540	2.5
tae-miR5062-5p	TraesCS5B02G517900.3	TraesCS5B02G517900	561	540	2.5
tae-miR5062-5p	TraesCS5D02G192700.1	TraesCS5D02G192700	1646	1624	2
tae-miR5062-5p	TraesCS5D02G454200.1	TraesCS5D02G454200	2729	2707	2.5
tae-miR5062-5p	TraesCS5D02G454200.2	TraesCS5D02G454200	2063	2041	2.5
tae-miR531	TraesCS1A02G235700.1	TraesCS1A02G235700	155	135	1.8
tae-miR531	TraesCS1A02G433000.1	TraesCS1A02G433000	1280	1261	2.5
tae-miR531	TraesCS1A02G442700.1	TraesCS1A02G442700	36	16	2.2
tae-miR531	TraesCS1B02G206800.1	TraesCS1B02G206800	612	593	2.5
tae-miR531	TraesCS1B02G217300.1	TraesCS1B02G217300	318	298	1.8
tae-miR531	TraesCS1B02G273500.1	TraesCS1B02G273500	208	189	2.5
tae-miR531	TraesCS1B02G468700.1	TraesCS1B02G468700	1175	1156	2.5
tae-miR531	TraesCS1B02G481000.1	TraesCS1B02G481000	212	191	2.2
tae-miR531	TraesCS1D02G206800.1	TraesCS1D02G206800	274	254	1.8
tae-miR531	TraesCS1D02G442400.1	TraesCS1D02G442400	1087	1068	2.5
tae-miR531	TraesCS2A02G015800.1	TraesCS2A02G015800	501	482	2.5
tae-miR531	TraesCS2A02G082600.1	TraesCS2A02G082600	143	123	2.5	Glycosyltransferases [Source:UniProtKB/TrEMBL;Acc:A0A1D5TJJ7]
tae-miR531	TraesCS2A02G316500.1	TraesCS2A02G316500	183	164	2.5
tae-miR531	TraesCS2A02G387400.1	TraesCS2A02G387400	111	92	2.5	Kinesin-like protein [Source:UniProtKB/TrEMBL;Acc:W5AVK1]
tae-miR531	TraesCS2A02G387400.2	TraesCS2A02G387400	111	92	2.5	Kinesin-like protein [Source:UniProtKB/TrEMBL;Acc:W5AVK1]
tae-miR531	TraesCS2A02G387400.3	TraesCS2A02G387400	111	92	2.5	Kinesin-like protein [Source:UniProtKB/TrEMBL;Acc:W5AVK1]
tae-miR531	TraesCS2A02G399600.1	TraesCS2A02G399600	519	500	2.5
tae-miR531	TraesCS2A02G565800.1	TraesCS2A02G565800	122	102	2
tae-miR531	TraesCS2A02G565800.2	TraesCS2A02G565800	122	102	2
tae-miR531	TraesCS2A02G565800.3	TraesCS2A02G565800	122	102	2
tae-miR531	TraesCS2B02G096800.1	TraesCS2B02G096800	352	332	2.5	Glycosyltransferases [Source:UniProtKB/TrEMBL;Acc:A0A1D5UEH8]
tae-miR531	TraesCS2B02G334600.1	TraesCS2B02G334600	183	164	2.5
tae-miR531	TraesCS2B02G417600.1	TraesCS2B02G417600	534	515	2.5
tae-miR531	TraesCS2B02G582300.1	TraesCS2B02G582300	82	63	2.5	A-type response regulator, Cytokinin signalin [Source: Projected from Oryza sativa (Os04g0673300)]
tae-miR531	TraesCS2D02G080500.1	TraesCS2D02G080500	206	186	2.5	Glycosyltransferases [Source:UniProtKB/TrEMBL;Acc:A0A1D5V010]
tae-miR531	TraesCS2D02G314400.1	TraesCS2D02G314400	183	164	2.5
tae-miR531	TraesCS2D02G397100.1	TraesCS2D02G397100	533	514	2.5
tae-miR531	TraesCS2D02G495400.1	TraesCS2D02G495400	216	197	2.5
tae-miR531	TraesCS2D02G552200.1	TraesCS2D02G552200	91	72	2.5	A-type response regulator, Cytokinin signalin [Source: Projected from Oryza sativa (Os04g0673300)]
tae-miR531	TraesCS3A02G148200.1	TraesCS3A02G148200	2104	2085	2	Serine/threonine-protein kinase [Source:UniProtKB/TrEMBL;Acc:A0A1D5VHG1]
tae-miR531	TraesCS3A02G160800.1	TraesCS3A02G160800	70	50	1.8
tae-miR531	TraesCS3A02G250300.1	TraesCS3A02G250300	188	168	2.5
tae-miR531	TraesCS3A02G439900.1	TraesCS3A02G439900	1277	1258	1.5
tae-miR531	TraesCS3B02G003100.1	TraesCS3B02G003100	450	431	2.5
tae-miR531	TraesCS3B02G003100.2	TraesCS3B02G003100	444	425	2.5
tae-miR531	TraesCS3B02G003100.3	TraesCS3B02G003100	450	431	2.5
tae-miR531	TraesCS3B02G003100.4	TraesCS3B02G003100	444	425	2.5
tae-miR531	TraesCS3B02G003100.5	TraesCS3B02G003100	450	431	2.5
tae-miR531	TraesCS3B02G003100.6	TraesCS3B02G003100	160	141	2.5
tae-miR531	TraesCS3B02G107000.1	TraesCS3B02G107000	3367	3347	2.2	Serine/threonine-protein kinase [Source:UniProtKB/TrEMBL;Acc:A0A1D5W5Y5]
tae-miR531	TraesCS3B02G175500.1	TraesCS3B02G175500	2113	2094	2.5
tae-miR531	TraesCS3B02G191400.1	TraesCS3B02G191400	70	50	1.8
tae-miR531	TraesCS3B02G279800.1	TraesCS3B02G279800	372	352	2.5
tae-miR531	TraesCS3B02G448200.1	TraesCS3B02G448200	324	303	2.5
tae-miR531	TraesCS3B02G448200.2	TraesCS3B02G448200	324	303	2.5
tae-miR531	TraesCS3B02G474000.1	TraesCS3B02G474000	1295	1276	2
tae-miR531	TraesCS3D02G009200.1	TraesCS3D02G009200	532	512	2.5
tae-miR531	TraesCS3D02G168000.1	TraesCS3D02G168000	138	118	1.8
tae-miR531	TraesCS3D02G250700.1	TraesCS3D02G250700	409	389	2.5
tae-miR531	TraesCS3D02G432700.1	TraesCS3D02G432700	710	691	2
tae-miR531	TraesCS4B02G002300.1	TraesCS4B02G002300	1332	1312	2.5
tae-miR531	TraesCS4B02G235200.1	TraesCS4B02G235200	376	355	2.5
tae-miR531	TraesCS4B02G235200.2	TraesCS4B02G235200	376	355	2.5
tae-miR531	TraesCS4D02G227200.1	TraesCS4D02G227200	1479	1460	2.5
tae-miR531	TraesCS5A02G215100.1	TraesCS5A02G215100	922	903	2.5
tae-miR531	TraesCS5D02G159800.1	TraesCS5D02G159800	969	949	2.5
tae-miR531	TraesCS5D02G216900.1	TraesCS5D02G216900	935	916	2.5
tae-miR531	TraesCS5D02G343400.1	TraesCS5D02G343400	186	167	2.2
tae-miR531	TraesCS5D02G346300.1	TraesCS5D02G346300	913	894	2.2
tae-miR531	TraesCS5D02G396000.1	TraesCS5D02G396000	397	378	2.5
tae-miR531	TraesCS5D02G400700.1	TraesCS5D02G400700	4871	4850	2	Protein TORNADO 1 [Source:Projected from Arabidopsis thaliana (AT5G55540) UniProtKB/Swiss-Prot;Acc:Q9FJ57]
tae-miR531	TraesCS6A02G006000.1	TraesCS6A02G006000	67	47	2.2
tae-miR531	TraesCS6A02G036000.1	TraesCS6A02G036000	382	363	2
tae-miR531	TraesCS6A02G084000.1	TraesCS6A02G084000	1398	1377	2.2
tae-miR531	TraesCS6A02G133300.1	TraesCS6A02G133300	87	68	2.2
tae-miR531	TraesCS6A02G253300.1	TraesCS6A02G253300	801	781	2.5
tae-miR531	TraesCS6B02G051400.1	TraesCS6B02G051400	1785	1765	2.2
tae-miR531	TraesCS6B02G161700.1	TraesCS6B02G161700	137	118	2.2
tae-miR531	TraesCS6B02G326600.1	TraesCS6B02G326600	880	860	2.5
tae-miR531	TraesCS6B02G370100.1	TraesCS6B02G370100	1805	1786	2.2
tae-miR531	TraesCS6D02G122900.1	TraesCS6D02G122900	144	125	2.2
tae-miR531	TraesCS6D02G277000.1	TraesCS6D02G277000	1201	1181	2.5
tae-miR531	TraesCS6D02G319800.1	TraesCS6D02G319800	1854	1835	2.2
tae-miR531	TraesCS7A02G225000.1	TraesCS7A02G225000	365	346	2.5
tae-miR531	TraesCS7A02G401300.1	TraesCS7A02G401300	328	307	2.5
tae-miR531	TraesCS7A02G401300.2	TraesCS7A02G401300	328	307	2.5
tae-miR531	TraesCS7A02G500200.1	TraesCS7A02G500200	275	255	2.5
tae-miR531	TraesCS7A02G500300.1	TraesCS7A02G500300	209	190	2
tae-miR531	TraesCS7B02G265300.1	TraesCS7B02G265300	130	111	2.5
tae-miR531	TraesCS7D02G487400.1	TraesCS7D02G487400	289	270	2.5
tae-miR531	TraesCSU02G072200.1	TraesCSU02G072200	1006	987	2.2
tae-miR9652-3p	TraesCS1A02G008300.1	TraesCS1A02G008300	1717	1698	2.5
tae-miR9652-3p	TraesCS2A02G201000.1	TraesCS2A02G201000	762	744	1.2
tae-miR9652-3p	TraesCS2A02G253600.1	TraesCS2A02G253600	1231	1212	2.2
tae-miR9652-3p	TraesCS2A02G476000.1	TraesCS2A02G476000	632	613	2.2
tae-miR9652-3p	TraesCS2A02G585200.1	TraesCS2A02G585200	2083	2065	2.5
tae-miR9652-3p	TraesCS2B02G228400.1	TraesCS2B02G228400	1278	1260	1.8
tae-miR9652-3p	TraesCS2D02G213500.1	TraesCS2D02G213500	1278	1260	1.8
tae-miR9652-3p	TraesCS2D02G601200.1	TraesCS2D02G601200	1992	1974	2.5
tae-miR9652-3p	TraesCS2D02G601200.2	TraesCS2D02G601200	1992	1974	2.5
tae-miR9652-3p	TraesCS2D02G601200.3	TraesCS2D02G601200	1992	1974	2.5
tae-miR9652-3p	TraesCS3A02G151300.1	TraesCS3A02G151300	429	410	2.5
tae-miR9652-3p	TraesCS3A02G151300.2	TraesCS3A02G151300	429	410	2.5
tae-miR9652-3p	TraesCS3A02G239900.1	TraesCS3A02G239900	790	770	2.5
tae-miR9652-3p	TraesCS3A02G298900.1	TraesCS3A02G298900	1329	1311	2.5
tae-miR9652-3p	TraesCS3A02G298900.2	TraesCS3A02G298900	1281	1263	2.5
tae-miR9652-3p	TraesCS3A02G298900.3	TraesCS3A02G298900	1299	1281	2.5
tae-miR9652-3p	TraesCS3B02G034500.2	TraesCS3B02G034500	3665	3646	2.5
tae-miR9652-3p	TraesCS3B02G034500.3	TraesCS3B02G034500	3602	3583	2.5
tae-miR9652-3p	TraesCS3B02G034500.4	TraesCS3B02G034500	3590	3571	2.5
tae-miR9652-3p	TraesCS3B02G034500.5	TraesCS3B02G034500	3710	3691	2.5
tae-miR9652-3p	TraesCS3B02G034500.6	TraesCS3B02G034500	3635	3616	2.5
tae-miR9652-3p	TraesCS3D02G032000.1	TraesCS3D02G032000	3445	3426	2.5
tae-miR9652-3p	TraesCS3D02G032000.3	TraesCS3D02G032000	3686	3667	2.5
tae-miR9652-3p	TraesCS3D02G032000.4	TraesCS3D02G032000	3763	3744	2.5
tae-miR9652-3p	TraesCS3D02G159200.1	TraesCS3D02G159200	807	788	2.5
tae-miR9652-3p	TraesCS3D02G159200.2	TraesCS3D02G159200	807	788	2.5
tae-miR9652-3p	TraesCS4A02G117900.1	TraesCS4A02G117900	3102	3083	1.5
tae-miR9652-3p	TraesCS4D02G187800.1	TraesCS4D02G187800	3044	3025	2
tae-miR9652-3p	TraesCS4D02G329700.1	TraesCS4D02G329700	1086	1067	2
tae-miR9652-3p	TraesCS5A02G435300.1	TraesCS5A02G435300	1085	1066	2.5
tae-miR9652-3p	TraesCS5B02G438500.1	TraesCS5B02G438500	1002	983	2.5
tae-miR9652-3p	TraesCS5D02G442900.1	TraesCS5D02G442900	1299	1280	2.5
tae-miR9652-3p	TraesCS6A02G323600.1	TraesCS6A02G323600	2543	2524	2.2
tae-miR9652-3p	TraesCS6A02G323600.2	TraesCS6A02G323600	1540	1521	2.2
tae-miR9652-3p	TraesCS6A02G323600.3	TraesCS6A02G323600	1597	1578	2.2
tae-miR9652-3p	TraesCS6B02G354200.1	TraesCS6B02G354200	2450	2431	2.2
tae-miR9652-3p	TraesCS6B02G354200.2	TraesCS6B02G354200	2371	2352	2.2
tae-miR9652-3p	TraesCS6D02G303400.1	TraesCS6D02G303400	2807	2788	2.2
tae-miR9652-3p	TraesCS6D02G303400.2	TraesCS6D02G303400	2474	2455	2.2
tae-miR9652-3p	TraesCS6D02G303400.3	TraesCS6D02G303400	2531	2512	2.2
tae-miR9652-3p	TraesCS6D02G303400.4	TraesCS6D02G303400	2350	2331	2.2
tae-miR9652-3p	TraesCS6D02G303400.5	TraesCS6D02G303400	2373	2354	2.2
tae-miR9652-3p	TraesCS7A02G130500.1	TraesCS7A02G130500	1004	986	2	Proteasome subunit alpha type [Source:UniProtKB/TrEMBL;Acc:A0A1D6CXT4]
tae-miR9652-5p	TraesCS3B02G287600.1	TraesCS3B02G287600	1054	1033	1.5
tae-miR9652-5p	TraesCS3B02G287600.2	TraesCS3B02G287600	610	589	1.5
tae-miR9652-5p	TraesCS5A02G446000.1	TraesCS5A02G446000	1005	984	1.5
tae-miR9652-5p	TraesCS5A02G446000.2	TraesCS5A02G446000	1143	1122	1.5
tae-miR9652-5p	TraesCS5B02G451400.1	TraesCS5B02G451400	1146	1125	1.5
tae-miR9652-5p	TraesCS5B02G451400.2	TraesCS5B02G451400	1594	1573	1.5
tae-miR9652-5p	TraesCS5B02G452500.1	TraesCS5B02G452500	961	940	1.5
tae-miR9652-5p	TraesCS5B02G454200.1	TraesCS5B02G454200	1221	1200	1.5
tae-miR9652-5p	TraesCS5B02G454200.2	TraesCS5B02G454200	1221	1200	1.5
tae-miR9652-5p	TraesCS5B02G455700.1	TraesCS5B02G455700	1489	1468	1.5
tae-miR9652-5p	TraesCS5B02G458100.1	TraesCS5B02G458100	612	591	1.5
tae-miR9652-5p	TraesCS5D02G065600.1	TraesCS5D02G065600	1212	1192	2.5
tae-miR9652-5p	TraesCS5D02G065600.2	TraesCS5D02G065600	847	827	2.5
tae-miR9652-5p	TraesCS5D02G192700.1	TraesCS5D02G192700	904	883	1.5
tae-miR9652-5p	TraesCS5D02G192700.2	TraesCS5D02G192700	904	883	1.5
tae-miR9652-5p	TraesCS5D02G454200.1	TraesCS5D02G454200	1591	1570	1.5
tae-miR9652-5p	TraesCS5D02G454200.2	TraesCS5D02G454200	907	886	1.5
tae-miR9652-5p	TraesCS5D02G454600.1	TraesCS5D02G454600	604	583	1.5
tae-miR9653a-3p	TraesCS1A02G357500.1	TraesCS1A02G357500	1259	1239	2.5
tae-miR9653a-3p	TraesCS1A02G357500.2	TraesCS1A02G357500	1262	1242	2.5
tae-miR9653a-3p	TraesCS1A02G357500.3	TraesCS1A02G357500	1156	1136	2.5
tae-miR9653a-3p	TraesCS1B02G374100.1	TraesCS1B02G374100	1318	1298	2.5
tae-miR9653a-3p	TraesCS1B02G374100.2	TraesCS1B02G374100	1318	1298	2.5
tae-miR9653a-3p	TraesCS1B02G374100.3	TraesCS1B02G374100	1312	1292	2.5
tae-miR9653a-3p	TraesCS1B02G374100.4	TraesCS1B02G374100	1315	1295	2.5
tae-miR9653a-3p	TraesCS1D02G361800.1	TraesCS1D02G361800	1315	1295	2.5
tae-miR9653a-3p	TraesCS1D02G361800.2	TraesCS1D02G361800	1312	1292	2.5
tae-miR9653a-3p	TraesCS1D02G361800.3	TraesCS1D02G361800	1315	1295	2.5
tae-miR9653a-3p	TraesCS1D02G447000.1	TraesCS1D02G447000	232	212	2.2
tae-miR9653a-3p	TraesCS3A02G221900.1	TraesCS3A02G221900	1564	1544	2.5
tae-miR9653a-3p	TraesCS3A02G221900.2	TraesCS3A02G221900	1561	1541	2.5
tae-miR9653a-3p	TraesCS3A02G456200.1	TraesCS3A02G456200	843	823	2.5
tae-miR9653a-3p	TraesCS3B02G203800.1	TraesCS3B02G203800	769	749	2.2
tae-miR9653a-3p	TraesCS3B02G251700.1	TraesCS3B02G251700	1551	1531	2.5
tae-miR9653a-3p	TraesCS3B02G251700.2	TraesCS3B02G251700	1493	1473	2.5
tae-miR9653a-3p	TraesCS3D02G231200.2	TraesCS3D02G231200	1559	1539	2.5
tae-miR9653a-3p	TraesCS4B02G078000.1	TraesCS4B02G078000	550	529	2.5
tae-miR9653a-3p	TraesCS6D02G302300.1	TraesCS6D02G302300	410	391	2.2
tae-miR9653a-3p	TraesCS6D02G302300.2	TraesCS6D02G302300	508	489	2.2
tae-miR9653a-3p	TraesCS7A02G516000.1	TraesCS7A02G516000	3020	3000	2.5
tae-miR9653a-3p	TraesCS7B02G432400.1	TraesCS7B02G432400	2801	2781	2.5
tae-miR9653a-3p	TraesCS7D02G506300.1	TraesCS7D02G506300	2756	2736	2.5
tae-miR9653a-3p	TraesCS7D02G506300.2	TraesCS7D02G506300	2801	2781	2.5
tae-miR9662a-3p	TraesCS1A02G213300.1	TraesCS1A02G213300	612	591	2.5	tobamovirus multiplication 2B [Source:Projected from Arabidopsis thaliana (AT1G32370) TAIR;Acc:AT1G32370]
tae-miR9662a-3p	TraesCS1B02G063100.1	TraesCS1B02G063100	772	753	1.8
tae-miR9662a-3p	TraesCS1B02G063200.1	TraesCS1B02G063200	263	243	0.8
tae-miR9662a-3p	TraesCS1B02G147000.2	TraesCS1B02G147000	502	482	2
tae-miR9662a-3p	TraesCS1B02G441100.1	TraesCS1B02G441100	707	687	1.8
tae-miR9662a-3p	TraesCS2B02G093600.1	TraesCS2B02G093600	701	681	1.2
tae-miR9662a-3p	TraesCS2D02G480400.1	TraesCS2D02G480400	707	687	0.8
tae-miR9662a-3p	TraesCS4A02G390500.1	TraesCS4A02G390500	810	790	1.8
tae-miR9662a-3p	TraesCS4A02G390600.1	TraesCS4A02G390600	713	693	1.8
tae-miR9662a-3p	TraesCS4B02G290700.1	TraesCS4B02G290700	710	691	1.8
tae-miR9662a-3p	TraesCS5A02G052000.1	TraesCS5A02G052000	558	537	2.5
tae-miR9662a-3p	TraesCS5A02G239900.1	TraesCS5A02G239900	829	809	2.2
tae-miR9662a-3p	TraesCS5B02G241500.1	TraesCS5B02G241500	704	684	2.2
tae-miR9662a-3p	TraesCS5B02G378200.1	TraesCS5B02G378200	781	761	1.8
tae-miR9662a-3p	TraesCS5D02G030400.1	TraesCS5D02G030400	863	844	1.8
tae-miR9662a-3p	TraesCS5D02G030500.1	TraesCS5D02G030500	784	764	0.8
tae-miR9662a-3p	TraesCS5D02G042400.1	TraesCS5D02G042400	449	429	1.2
tae-miR9662a-3p	TraesCS5D02G250200.1	TraesCS5D02G250200	704	684	2.2
tae-miR9662a-3p	TraesCS5D02G451700.1	TraesCS5D02G451700	768	748	1.8
tae-miR9662a-3p	TraesCS6A02G015200.1	TraesCS6A02G015200	179	159	1.2
tae-miR9662a-3p	TraesCS6A02G015900.1	TraesCS6A02G015900	789	769	1.8
tae-miR9662a-3p	TraesCS6A02G015900.2	TraesCS6A02G015900	789	769	1.8
tae-miR9662a-3p	TraesCS6A02G016400.1	TraesCS6A02G016400	701	681	1.8
tae-miR9662a-3p	TraesCS6A02G016500.1	TraesCS6A02G016500	686	667	2.2
tae-miR9662a-3p	TraesCS6A02G018300.1	TraesCS6A02G018300	652	632	1.2
tae-miR9662a-3p	TraesCS6A02G019900.1	TraesCS6A02G019900	260	240	2.2
tae-miR9662a-3p	TraesCS6A02G020000.1	TraesCS6A02G020000	53	34	0.8
tae-miR9662a-3p	TraesCS6A02G020300.1	TraesCS6A02G020300	780	760	1.8
tae-miR9662a-3p	TraesCS6A02G021400.1	TraesCS6A02G021400	920	901	1.8
tae-miR9662a-3p	TraesCS6A02G025100.1	TraesCS6A02G025100	86	66	1.8
tae-miR9662a-3p	TraesCS6A02G030000.1	TraesCS6A02G030000	812	792	0.8
tae-miR9662a-3p	TraesCS6A02G030200.1	TraesCS6A02G030200	716	696	2.2
tae-miR9662a-3p	TraesCS6A02G030300.1	TraesCS6A02G030300	783	763	0.8
tae-miR9662a-3p	TraesCS6A02G030400.1	TraesCS6A02G030400	344	324	1.8
tae-miR9662a-3p	TraesCS6A02G031600.1	TraesCS6A02G031600	707	687	1.5
tae-miR9662a-3p	TraesCS6A02G031700.1	TraesCS6A02G031700	782	761	2.2
tae-miR9662a-3p	TraesCS6A02G031800.1	TraesCS6A02G031800	765	745	1.8
tae-miR9662a-3p	TraesCS6A02G031900.1	TraesCS6A02G031900	86	65	2.2
tae-miR9662a-3p	TraesCS6A02G032200.1	TraesCS6A02G032200	332	312	0.8
tae-miR9662a-3p	TraesCS6A02G032200.2	TraesCS6A02G032200	751	731	0.8
tae-miR9662a-3p	TraesCS6A02G032300.1	TraesCS6A02G032300	701	681	1.8
tae-miR9662a-3p	TraesCS6A02G034400.1	TraesCS6A02G034400	798	778	0.8
tae-miR9662a-3p	TraesCS6A02G035600.1	TraesCS6A02G035600	804	784	1.8
tae-miR9662a-3p	TraesCS6A02G066800.1	TraesCS6A02G066800	825	805	1.8
tae-miR9662a-3p	TraesCS6B02G021800.1	TraesCS6B02G021800	732	713	1.8
tae-miR9662a-3p	TraesCS6B02G021900.1	TraesCS6B02G021900	743	724	1.8
tae-miR9662a-3p	TraesCS6B02G022000.1	TraesCS6B02G022000	734	714	1.2
tae-miR9662a-3p	TraesCS6B02G022900.1	TraesCS6B02G022900	803	783	1.8
tae-miR9662a-3p	TraesCS6B02G023000.1	TraesCS6B02G023000	713	693	1.8
tae-miR9662a-3p	TraesCS6B02G023100.1	TraesCS6B02G023100	776	757	1.8
tae-miR9662a-3p	TraesCS6B02G023200.1	TraesCS6B02G023200	768	748	2.2
tae-miR9662a-3p	TraesCS6B02G023400.1	TraesCS6B02G023400	708	689	2.2
tae-miR9662a-3p	TraesCS6B02G023600.1	TraesCS6B02G023600	768	748	2.2
tae-miR9662a-3p	TraesCS6B02G025100.1	TraesCS6B02G025100	791	771	1.8
tae-miR9662a-3p	TraesCS6B02G025100.2	TraesCS6B02G025100	791	771	1.8
tae-miR9662a-3p	TraesCS6B02G025200.1	TraesCS6B02G025200	784	764	2.5
tae-miR9662a-3p	TraesCS6B02G025200.2	TraesCS6B02G025200	822	802	2.5
tae-miR9662a-3p	TraesCS6B02G025500.1	TraesCS6B02G025500	209	189	1.8
tae-miR9662a-3p	TraesCS6B02G025600.1	TraesCS6B02G025600	827	807	1.2
tae-miR9662a-3p	TraesCS6B02G027600.1	TraesCS6B02G027600	851	831	1.8
tae-miR9662a-3p	TraesCS6B02G027700.1	TraesCS6B02G027700	843	823	1.8
tae-miR9662a-3p	TraesCS6B02G028000.1	TraesCS6B02G028000	796	776	2.5
tae-miR9662a-3p	TraesCS6B02G029100.1	TraesCS6B02G029100	701	682	1.8
tae-miR9662a-3p	TraesCS6B02G043100.1	TraesCS6B02G043100	729	710	2.2
tae-miR9662a-3p	TraesCS6B02G043300.1	TraesCS6B02G043300	794	774	0.8
tae-miR9662a-3p	TraesCS6B02G043600.1	TraesCS6B02G043600	716	696	1.8
tae-miR9662a-3p	TraesCS6B02G043800.1	TraesCS6B02G043800	817	797	1.8
tae-miR9662a-3p	TraesCS6B02G044900.1	TraesCS6B02G044900	704	684	0.8
tae-miR9662a-3p	TraesCS6B02G045300.1	TraesCS6B02G045300	763	742	0.8
tae-miR9662a-3p	TraesCS6B02G045500.1	TraesCS6B02G045500	780	760	1.8
tae-miR9662a-3p	TraesCS6B02G048900.1	TraesCS6B02G048900	767	748	1.8
tae-miR9662a-3p	TraesCS6B02G050000.1	TraesCS6B02G050000	53	33	1.8
tae-miR9662a-3p	TraesCS6B02G059500.1	TraesCS6B02G059500	810	790	1.2
tae-miR9662a-3p	TraesCS6B02G059600.1	TraesCS6B02G059600	780	760	1.2
tae-miR9662a-3p	TraesCS6B02G061500.1	TraesCS6B02G061500	86	66	2.2
tae-miR9662a-3p	TraesCS6B02G061700.1	TraesCS6B02G061700	488	469	1.8
tae-miR9662a-3p	TraesCS6B02G076600.1	TraesCS6B02G076600	755	735	1.8
tae-miR9662a-3p	TraesCS6B02G076900.1	TraesCS6B02G076900	811	791	1.8
tae-miR9662a-3p	TraesCS6B02G077000.1	TraesCS6B02G077000	43	24	1.8
tae-miR9662a-3p	TraesCS6B02G077100.1	TraesCS6B02G077100	707	687	2.2
tae-miR9662a-3p	TraesCS6B02G082700.1	TraesCS6B02G082700	791	771	1.8
tae-miR9662a-3p	TraesCS6B02G089900.1	TraesCS6B02G089900	53	33	1.8
tae-miR9662a-3p	TraesCS6B02G090000.1	TraesCS6B02G090000	785	765	1.8
tae-miR9662a-3p	TraesCS6B02G129100.1	TraesCS6B02G129100	236	217	2.2
tae-miR9662a-3p	TraesCS6B02G395200.1	TraesCS6B02G395200	86	67	0.8
tae-miR9662a-3p	TraesCS6B02G395300.1	TraesCS6B02G395300	698	679	0.8
tae-miR9662a-3p	TraesCS6B02G409000.1	TraesCS6B02G409000	436	416	2.5
tae-miR9662a-3p	TraesCS6D02G018000.1	TraesCS6D02G018000	95	76	2.2
tae-miR9662a-3p	TraesCS6D02G018100.1	TraesCS6D02G018100	701	681	1.8
tae-miR9662a-3p	TraesCS6D02G018200.1	TraesCS6D02G018200	795	775	1.8
tae-miR9662a-3p	TraesCS6D02G018300.1	TraesCS6D02G018300	774	754	1.2
tae-miR9662a-3p	TraesCS6D02G018800.1	TraesCS6D02G018800	789	769	2.2
tae-miR9662a-3p	TraesCS6D02G018900.1	TraesCS6D02G018900	786	766	1.8
tae-miR9662a-3p	TraesCS6D02G019100.1	TraesCS6D02G019100	686	667	2.2
tae-miR9662a-3p	TraesCS6D02G019700.1	TraesCS6D02G019700	704	685	2.2
tae-miR9662a-3p	TraesCS6D02G019800.1	TraesCS6D02G019800	86	66	1.8
tae-miR9662a-3p	TraesCS6D02G020000.1	TraesCS6D02G020000	819	800	1.8
tae-miR9662a-3p	TraesCS6D02G020100.1	TraesCS6D02G020100	830	810	2.2
tae-miR9662a-3p	TraesCS6D02G021600.1	TraesCS6D02G021600	774	754	2.2
tae-miR9662a-3p	TraesCS6D02G021900.1	TraesCS6D02G021900	209	189	2.2
tae-miR9662a-3p	TraesCS6D02G023000.1	TraesCS6D02G023000	71	51	2.5
tae-miR9662a-3p	TraesCS6D02G023700.1	TraesCS6D02G023700	805	786	2
tae-miR9662a-3p	TraesCS6D02G025200.1	TraesCS6D02G025200	701	682	1.8
tae-miR9662a-3p	TraesCS6D02G034600.1	TraesCS6D02G034600	53	33	2.2
tae-miR9662a-3p	TraesCS6D02G034700.1	TraesCS6D02G034700	821	801	1.8
tae-miR9662a-3p	TraesCS6D02G035100.1	TraesCS6D02G035100	152	132	1.5
tae-miR9662a-3p	TraesCS6D02G036000.1	TraesCS6D02G036000	780	760	1.5
tae-miR9662a-3p	TraesCS6D02G036200.1	TraesCS6D02G036200	776	757	1.8
tae-miR9662a-3p	TraesCS6D02G036300.1	TraesCS6D02G036300	86	66	2.2
tae-miR9662a-3p	TraesCS6D02G036900.1	TraesCS6D02G036900	249	229	1.2
tae-miR9662a-3p	TraesCS6D02G037000.1	TraesCS6D02G037000	772	752	2.2
tae-miR9662a-3p	TraesCS6D02G037100.1	TraesCS6D02G037100	772	752	1.8
tae-miR9662a-3p	TraesCS6D02G040000.1	TraesCS6D02G040000	769	749	0.8
tae-miR9662a-3p	TraesCS6D02G040100.1	TraesCS6D02G040100	263	242	0.8
tae-miR9662a-3p	TraesCS6D02G041200.1	TraesCS6D02G041200	827	807	1.8
tae-miR9662a-3p	TraesCS6D02G043300.1	TraesCS6D02G043300	854	834	1.8
tae-miR9662a-3p	TraesCS7A02G183700.1	TraesCS7A02G183700	614	594	1.8
tae-miR9662a-3p	TraesCS7A02G200000.1	TraesCS7A02G200000	701	682	1.8
tae-miR9662a-3p	TraesCS7B02G088500.1	TraesCS7B02G088500	830	810	1.8
tae-miR9662a-3p	TraesCS7B02G106700.1	TraesCS7B02G106700	777	758	0.8
tae-miR9662a-3p	TraesCS7B02G292800.1	TraesCS7B02G292800	498	478	1.8
tae-miR9662a-3p	TraesCS7B02G362000.1	TraesCS7B02G362000	571	552	2.2
tae-miR9662a-3p	TraesCS7D02G185300.1	TraesCS7D02G185300	728	708	1.8
tae-miR9662a-3p	TraesCS7D02G185400.1	TraesCS7D02G185400	728	708	1.8
tae-miR9662a-3p	TraesCS7D02G203000.1	TraesCS7D02G203000	790	771	2.2
tae-miR9662a-3p	TraesCSU02G073700.1	TraesCSU02G073700	152	132	1.2
tae-miR9662a-3p	TraesCSU02G085400.1	TraesCSU02G085400	707	688	1.8
tae-miR9662b-3p	TraesCS1A02G213300.1	TraesCS1A02G213300	611	591	2.5	tobamovirus multiplication 2B [Source:Projected from Arabidopsis thaliana (AT1G32370) TAIR;Acc:AT1G32370]
tae-miR9662b-3p	TraesCS1B02G063100.1	TraesCS1B02G063100	771	751	1.8
tae-miR9662b-3p	TraesCS1B02G063200.1	TraesCS1B02G063200	262	242	0.5
tae-miR9662b-3p	TraesCS1B02G147000.2	TraesCS1B02G147000	501	481	2
tae-miR9662b-3p	TraesCS1B02G441100.1	TraesCS1B02G441100	706	686	1.5
tae-miR9662b-3p	TraesCS1B02G443500.1	TraesCS1B02G443500	650	630	2.5
tae-miR9662b-3p	TraesCS1D02G323800.1	TraesCS1D02G323800	722	702	2.5
tae-miR9662b-3p	TraesCS1D02G420700.1	TraesCS1D02G420700	788	768	2.5
tae-miR9662b-3p	TraesCS1D02G420700.2	TraesCS1D02G420700	788	768	2.5
tae-miR9662b-3p	TraesCS1D02G447900.1	TraesCS1D02G447900	706	686	2
tae-miR9662b-3p	TraesCS2B02G093600.1	TraesCS2B02G093600	700	680	1
tae-miR9662b-3p	TraesCS2B02G506100.1	TraesCS2B02G506100	718	698	2.5
tae-miR9662b-3p	TraesCS2B02G514500.1	TraesCS2B02G514500	844	824	2.5
tae-miR9662b-3p	TraesCS2D02G480400.1	TraesCS2D02G480400	706	686	0.5
tae-miR9662b-3p	TraesCS3B02G518100.1	TraesCS3B02G518100	844	824	2.5
tae-miR9662b-3p	TraesCS4A02G390500.1	TraesCS4A02G390500	809	789	1.5
tae-miR9662b-3p	TraesCS4A02G390600.1	TraesCS4A02G390600	712	692	1.5
tae-miR9662b-3p	TraesCS4B02G290700.1	TraesCS4B02G290700	709	689	1.8
tae-miR9662b-3p	TraesCS5A02G239900.1	TraesCS5A02G239900	828	809	2.5
tae-miR9662b-3p	TraesCS5B02G241500.1	TraesCS5B02G241500	703	684	2.5
tae-miR9662b-3p	TraesCS5B02G354300.1	TraesCS5B02G354300	854	834	2.2
tae-miR9662b-3p	TraesCS5B02G378200.1	TraesCS5B02G378200	780	760	1.5
tae-miR9662b-3p	TraesCS5B02G448700.1	TraesCS5B02G448700	691	671	2.5
tae-miR9662b-3p	TraesCS5D02G030400.1	TraesCS5D02G030400	862	842	1.8
tae-miR9662b-3p	TraesCS5D02G030500.1	TraesCS5D02G030500	783	763	0.5
tae-miR9662b-3p	TraesCS5D02G042400.1	TraesCS5D02G042400	448	428	1
tae-miR9662b-3p	TraesCS5D02G250200.1	TraesCS5D02G250200	703	684	2.5
tae-miR9662b-3p	TraesCS5D02G359100.1	TraesCS5D02G359100	848	828	2.2
tae-miR9662b-3p	TraesCS5D02G451700.1	TraesCS5D02G451700	767	747	1.5
tae-miR9662b-3p	TraesCS5D02G489600.1	TraesCS5D02G489600	806	786	2.5
tae-miR9662b-3p	TraesCS6A02G015200.1	TraesCS6A02G015200	178	158	1
tae-miR9662b-3p	TraesCS6A02G015900.1	TraesCS6A02G015900	788	768	1.5
tae-miR9662b-3p	TraesCS6A02G015900.2	TraesCS6A02G015900	788	768	1.5
tae-miR9662b-3p	TraesCS6A02G016400.1	TraesCS6A02G016400	700	680	1.5
tae-miR9662b-3p	TraesCS6A02G016800.1	TraesCS6A02G016800	802	782	2.5
tae-miR9662b-3p	TraesCS6A02G017400.1	TraesCS6A02G017400	784	763	2.2
tae-miR9662b-3p	TraesCS6A02G018300.1	TraesCS6A02G018300	651	631	1
tae-miR9662b-3p	TraesCS6A02G019900.1	TraesCS6A02G019900	259	239	2
tae-miR9662b-3p	TraesCS6A02G020000.1	TraesCS6A02G020000	52	31	1
tae-miR9662b-3p	TraesCS6A02G020300.1	TraesCS6A02G020300	779	759	1.5
tae-miR9662b-3p	TraesCS6A02G021400.1	TraesCS6A02G021400	919	899	1.8
tae-miR9662b-3p	TraesCS6A02G025100.1	TraesCS6A02G025100	85	65	1.5
tae-miR9662b-3p	TraesCS6A02G030000.1	TraesCS6A02G030000	811	791	0.5
tae-miR9662b-3p	TraesCS6A02G030200.1	TraesCS6A02G030200	715	696	2.5
tae-miR9662b-3p	TraesCS6A02G030300.1	TraesCS6A02G030300	782	762	0.5
tae-miR9662b-3p	TraesCS6A02G030400.1	TraesCS6A02G030400	343	323	1.5
tae-miR9662b-3p	TraesCS6A02G031600.1	TraesCS6A02G031600	706	686	1.5
tae-miR9662b-3p	TraesCS6A02G031700.1	TraesCS6A02G031700	781	760	2.5
tae-miR9662b-3p	TraesCS6A02G031800.1	TraesCS6A02G031800	764	744	1.5
tae-miR9662b-3p	TraesCS6A02G031900.1	TraesCS6A02G031900	85	64	2.5
tae-miR9662b-3p	TraesCS6A02G032100.1	TraesCS6A02G032100	706	686	2.5
tae-miR9662b-3p	TraesCS6A02G032200.1	TraesCS6A02G032200	331	311	0.5
tae-miR9662b-3p	TraesCS6A02G032200.2	TraesCS6A02G032200	750	730	0.5
tae-miR9662b-3p	TraesCS6A02G032300.1	TraesCS6A02G032300	700	680	2
tae-miR9662b-3p	TraesCS6A02G034400.1	TraesCS6A02G034400	797	777	0.5
tae-miR9662b-3p	TraesCS6A02G035600.1	TraesCS6A02G035600	803	783	1.5
tae-miR9662b-3p	TraesCS6A02G064700.1	TraesCS6A02G064700	846	826	2.5
tae-miR9662b-3p	TraesCS6A02G065200.1	TraesCS6A02G065200	845	825	2.5
tae-miR9662b-3p	TraesCS6A02G066800.1	TraesCS6A02G066800	824	804	1.5
tae-miR9662b-3p	TraesCS6B02G021800.1	TraesCS6B02G021800	731	712	2.2
tae-miR9662b-3p	TraesCS6B02G021900.1	TraesCS6B02G021900	742	722	1.8
tae-miR9662b-3p	TraesCS6B02G022000.1	TraesCS6B02G022000	733	713	1
tae-miR9662b-3p	TraesCS6B02G022900.1	TraesCS6B02G022900	802	782	1.5
tae-miR9662b-3p	TraesCS6B02G023000.1	TraesCS6B02G023000	712	692	1.5
tae-miR9662b-3p	TraesCS6B02G023100.1	TraesCS6B02G023100	775	755	1.8
tae-miR9662b-3p	TraesCS6B02G023200.1	TraesCS6B02G023200	767	747	2
tae-miR9662b-3p	TraesCS6B02G023400.1	TraesCS6B02G023400	707	687	2.2
tae-miR9662b-3p	TraesCS6B02G023600.1	TraesCS6B02G023600	767	747	2
tae-miR9662b-3p	TraesCS6B02G024400.1	TraesCS6B02G024400	648	628	2.5
tae-miR9662b-3p	TraesCS6B02G024800.1	TraesCS6B02G024800	344	323	2.2
tae-miR9662b-3p	TraesCS6B02G025100.1	TraesCS6B02G025100	790	770	1.5
tae-miR9662b-3p	TraesCS6B02G025100.2	TraesCS6B02G025100	790	770	1.5
tae-miR9662b-3p	TraesCS6B02G025200.1	TraesCS6B02G025200	783	763	2.5
tae-miR9662b-3p	TraesCS6B02G025200.2	TraesCS6B02G025200	821	801	2.5
tae-miR9662b-3p	TraesCS6B02G025500.1	TraesCS6B02G025500	208	188	1.5
tae-miR9662b-3p	TraesCS6B02G025600.1	TraesCS6B02G025600	826	806	1
tae-miR9662b-3p	TraesCS6B02G027600.1	TraesCS6B02G027600	850	830	1.5
tae-miR9662b-3p	TraesCS6B02G027700.1	TraesCS6B02G027700	842	822	1.5
tae-miR9662b-3p	TraesCS6B02G028000.1	TraesCS6B02G028000	795	775	2.5
tae-miR9662b-3p	TraesCS6B02G029100.1	TraesCS6B02G029100	700	680	1.8
tae-miR9662b-3p	TraesCS6B02G043100.1	TraesCS6B02G043100	728	709	2.5
tae-miR9662b-3p	TraesCS6B02G043300.1	TraesCS6B02G043300	793	773	0.5
tae-miR9662b-3p	TraesCS6B02G043600.1	TraesCS6B02G043600	715	695	1.5
tae-miR9662b-3p	TraesCS6B02G043800.1	TraesCS6B02G043800	816	796	1.5
tae-miR9662b-3p	TraesCS6B02G044900.1	TraesCS6B02G044900	703	683	0.5
tae-miR9662b-3p	TraesCS6B02G045000.1	TraesCS6B02G045000	809	790	2.5
tae-miR9662b-3p	TraesCS6B02G045100.1	TraesCS6B02G045100	806	787	2.5
tae-miR9662b-3p	TraesCS6B02G045300.1	TraesCS6B02G045300	762	741	0.5
tae-miR9662b-3p	TraesCS6B02G045500.1	TraesCS6B02G045500	779	759	2
tae-miR9662b-3p	TraesCS6B02G048900.1	TraesCS6B02G048900	766	746	1.8
tae-miR9662b-3p	TraesCS6B02G050000.1	TraesCS6B02G050000	52	32	1.5
tae-miR9662b-3p	TraesCS6B02G059500.1	TraesCS6B02G059500	809	789	1
tae-miR9662b-3p	TraesCS6B02G059600.1	TraesCS6B02G059600	779	759	1
tae-miR9662b-3p	TraesCS6B02G061500.1	TraesCS6B02G061500	85	65	2
tae-miR9662b-3p	TraesCS6B02G061700.1	TraesCS6B02G061700	487	468	2
tae-miR9662b-3p	TraesCS6B02G076600.1	TraesCS6B02G076600	754	734	1.5
tae-miR9662b-3p	TraesCS6B02G076900.1	TraesCS6B02G076900	810	790	1.5
tae-miR9662b-3p	TraesCS6B02G077000.1	TraesCS6B02G077000	42	22	1.8
tae-miR9662b-3p	TraesCS6B02G077100.1	TraesCS6B02G077100	706	686	2
tae-miR9662b-3p	TraesCS6B02G078100.1	TraesCS6B02G078100	712	692	2.5
tae-miR9662b-3p	TraesCS6B02G079300.1	TraesCS6B02G079300	277	258	2.5
tae-miR9662b-3p	TraesCS6B02G082700.1	TraesCS6B02G082700	790	770	1.5
tae-miR9662b-3p	TraesCS6B02G085900.1	TraesCS6B02G085900	790	770	2.5
tae-miR9662b-3p	TraesCS6B02G089900.1	TraesCS6B02G089900	52	32	1.2
tae-miR9662b-3p	TraesCS6B02G090000.1	TraesCS6B02G090000	784	764	1.5
tae-miR9662b-3p	TraesCS6B02G395200.1	TraesCS6B02G395200	85	64	1
tae-miR9662b-3p	TraesCS6B02G395300.1	TraesCS6B02G395300	697	677	0.8
tae-miR9662b-3p	TraesCS6B02G409000.1	TraesCS6B02G409000	435	416	2
tae-miR9662b-3p	TraesCS6D02G018100.1	TraesCS6D02G018100	700	680	1.5
tae-miR9662b-3p	TraesCS6D02G018200.1	TraesCS6D02G018200	794	774	1.5
tae-miR9662b-3p	TraesCS6D02G018300.1	TraesCS6D02G018300	773	753	1
tae-miR9662b-3p	TraesCS6D02G018800.1	TraesCS6D02G018800	788	768	2
tae-miR9662b-3p	TraesCS6D02G018900.1	TraesCS6D02G018900	785	765	1.5
tae-miR9662b-3p	TraesCS6D02G019100.1	TraesCS6D02G019100	685	665	2.2
tae-miR9662b-3p	TraesCS6D02G019500.1	TraesCS6D02G019500	782	762	2.5
tae-miR9662b-3p	TraesCS6D02G019800.1	TraesCS6D02G019800	85	65	1.5
tae-miR9662b-3p	TraesCS6D02G020000.1	TraesCS6D02G020000	818	799	2
tae-miR9662b-3p	TraesCS6D02G020100.1	TraesCS6D02G020100	829	809	2
tae-miR9662b-3p	TraesCS6D02G020200.1	TraesCS6D02G020200	817	797	2.5
tae-miR9662b-3p	TraesCS6D02G020300.1	TraesCS6D02G020300	700	680	2
tae-miR9662b-3p	TraesCS6D02G021400.1	TraesCS6D02G021400	52	32	2.5
tae-miR9662b-3p	TraesCS6D02G021600.1	TraesCS6D02G021600	773	753	2
tae-miR9662b-3p	TraesCS6D02G021900.1	TraesCS6D02G021900	208	188	2
tae-miR9662b-3p	TraesCS6D02G023000.1	TraesCS6D02G023000	70	50	2.5
tae-miR9662b-3p	TraesCS6D02G023300.1	TraesCS6D02G023300	52	32	2.5
tae-miR9662b-3p	TraesCS6D02G023500.1	TraesCS6D02G023500	688	668	2.5
tae-miR9662b-3p	TraesCS6D02G023700.1	TraesCS6D02G023700	804	783	2
tae-miR9662b-3p	TraesCS6D02G025200.1	TraesCS6D02G025200	700	680	1.8
tae-miR9662b-3p	TraesCS6D02G034600.1	TraesCS6D02G034600	52	33	2.5
tae-miR9662b-3p	TraesCS6D02G034700.1	TraesCS6D02G034700	820	800	1.5
tae-miR9662b-3p	TraesCS6D02G035100.1	TraesCS6D02G035100	151	131	1.5
tae-miR9662b-3p	TraesCS6D02G036000.1	TraesCS6D02G036000	779	759	1.5
tae-miR9662b-3p	TraesCS6D02G036200.1	TraesCS6D02G036200	775	755	1.8
tae-miR9662b-3p	TraesCS6D02G036300.1	TraesCS6D02G036300	85	65	2
tae-miR9662b-3p	TraesCS6D02G036900.1	TraesCS6D02G036900	248	228	1
tae-miR9662b-3p	TraesCS6D02G037000.1	TraesCS6D02G037000	771	751	2
tae-miR9662b-3p	TraesCS6D02G037100.1	TraesCS6D02G037100	771	751	2
tae-miR9662b-3p	TraesCS6D02G040000.1	TraesCS6D02G040000	768	748	0.5
tae-miR9662b-3p	TraesCS6D02G040100.1	TraesCS6D02G040100	262	241	0.5
tae-miR9662b-3p	TraesCS6D02G041200.1	TraesCS6D02G041200	826	806	1.5
tae-miR9662b-3p	TraesCS6D02G043300.1	TraesCS6D02G043300	853	833	2
tae-miR9662b-3p	TraesCS7A02G183700.1	TraesCS7A02G183700	613	593	1.5
tae-miR9662b-3p	TraesCS7A02G200000.1	TraesCS7A02G200000	700	681	2.2
tae-miR9662b-3p	TraesCS7B02G032200.1	TraesCS7B02G032200	759	739	2.5
tae-miR9662b-3p	TraesCS7B02G088500.1	TraesCS7B02G088500	829	809	1.5
tae-miR9662b-3p	TraesCS7B02G106700.1	TraesCS7B02G106700	776	757	1.2
tae-miR9662b-3p	TraesCS7B02G292800.1	TraesCS7B02G292800	497	477	2
tae-miR9662b-3p	TraesCS7D02G185300.1	TraesCS7D02G185300	727	707	1.5
tae-miR9662b-3p	TraesCS7D02G185400.1	TraesCS7D02G185400	727	707	1.5
tae-miR9662b-3p	TraesCSU02G073700.1	TraesCSU02G073700	151	131	1
tae-miR9662b-3p	TraesCSU02G085400.1	TraesCSU02G085400	706	686	1.8
tae-miR9662b-3p	TraesCSU02G110400.1	TraesCSU02G110400	652	632	2.5
tae-miR9662b-3p	TraesCSU02G118300.1	TraesCSU02G118300	832	812	2.5
tae-miR9664-3p	TraesCS1A02G409400.1	TraesCS1A02G409400	245	225	2.5
tae-miR9664-3p	TraesCS1A02G425800.1	TraesCS1A02G425800	212	192	2.5
tae-miR9664-3p	TraesCS1B02G012600.1	TraesCS1B02G012600	251	231	1
tae-miR9664-3p	TraesCS1B02G076500.1	TraesCS1B02G076500	520	500	2.5
tae-miR9664-3p	TraesCS1B02G108500.3	TraesCS1B02G108500	303	283	2.5
tae-miR9664-3p	TraesCS1B02G108500.4	TraesCS1B02G108500	303	283	2.5
tae-miR9664-3p	TraesCS1B02G201700.1	TraesCS1B02G201700	242	222	2.5
tae-miR9664-3p	TraesCS1B02G438300.1	TraesCS1B02G438300	332	312	2.5
tae-miR9664-3p	TraesCS1B02G438500.1	TraesCS1B02G438500	245	225	2.5
tae-miR9664-3p	TraesCS1B02G438600.1	TraesCS1B02G438600	372	352	2.5
tae-miR9664-3p	TraesCS1B02G439100.1	TraesCS1B02G439100	245	225	2.5
tae-miR9664-3p	TraesCS1B02G439200.1	TraesCS1B02G439200	669	649	2.5
tae-miR9664-3p	TraesCS1B02G439200.2	TraesCS1B02G439200	669	649	2.5
tae-miR9664-3p	TraesCS1B02G439300.1	TraesCS1B02G439300	334	314	2.5
tae-miR9664-3p	TraesCS1B02G439400.1	TraesCS1B02G439400	378	358	2.5
tae-miR9664-3p	TraesCS1D02G028800.1	TraesCS1D02G028800	379	359	1.8
tae-miR9664-3p	TraesCS1D02G040200.1	TraesCS1D02G040200	279	259	2.2
tae-miR9664-3p	TraesCS1D02G059000.1	TraesCS1D02G059000	328	308	2.5
tae-miR9664-3p	TraesCS1D02G381500.1	TraesCS1D02G381500	558	537	2.5
tae-miR9664-3p	TraesCS1D02G393100.1	TraesCS1D02G393100	311	291	2.5
tae-miR9664-3p	TraesCS1D02G416200.1	TraesCS1D02G416200	329	309	2.5
tae-miR9664-3p	TraesCS2A02G042400.1	TraesCS2A02G042400	424	404	1
tae-miR9664-3p	TraesCS2A02G043000.1	TraesCS2A02G043000	420	400	1.8
tae-miR9664-3p	TraesCS2A02G071300.1	TraesCS2A02G071300	279	259	2
tae-miR9664-3p	TraesCS2A02G184600.1	TraesCS2A02G184600	478	458	2
tae-miR9664-3p	TraesCS2A02G564300.1	TraesCS2A02G564300	454	433	2.2
tae-miR9664-3p	TraesCS2A02G568300.1	TraesCS2A02G568300	535	515	2
tae-miR9664-3p	TraesCS2A02G572900.1	TraesCS2A02G572900	245	225	2
tae-miR9664-3p	TraesCS2B02G020200.1	TraesCS2B02G020200	525	504	2
tae-miR9664-3p	TraesCS2B02G020600.1	TraesCS2B02G020600	279	259	1
tae-miR9664-3p	TraesCS2B02G022100.1	TraesCS2B02G022100	248	228	2
tae-miR9664-3p	TraesCS2B02G054900.1	TraesCS2B02G054900	608	588	1
tae-miR9664-3p	TraesCS2B02G070900.1	TraesCS2B02G070900	361	341	2.5
tae-miR9664-3p	TraesCS2B02G222800.1	TraesCS2B02G222800	442	422	2
tae-miR9664-3p	TraesCS2B02G245100.1	TraesCS2B02G245100	530	510	2.2	WAT1-related protein [Source:UniProtKB/TrEMBL;Acc:W5BK20]
tae-miR9664-3p	TraesCS2B02G329400.1	TraesCS2B02G329400	583	563	1.5
tae-miR9664-3p	TraesCS2B02G593600.1	TraesCS2B02G593600	296	276	2.5
tae-miR9664-3p	TraesCS2B02G628500.1	TraesCS2B02G628500	531	511	2
tae-miR9664-3p	TraesCS2D02G025700.1	TraesCS2D02G025700	452	432	2
tae-miR9664-3p	TraesCS2D02G025700.2	TraesCS2D02G025700	452	432	2
tae-miR9664-3p	TraesCS2D02G025700.3	TraesCS2D02G025700	336	316	2
tae-miR9664-3p	TraesCS2D02G041500.1	TraesCS2D02G041500	263	243	1
tae-miR9664-3p	TraesCS2D02G042200.1	TraesCS2D02G042200	486	465	2.5
tae-miR9664-3p	TraesCS2D02G045500.1	TraesCS2D02G045500	248	228	1
tae-miR9664-3p	TraesCS2D02G070100.1	TraesCS2D02G070100	245	225	2
tae-miR9664-3p	TraesCS2D02G203100.1	TraesCS2D02G203100	404	384	2
tae-miR9664-3p	TraesCS2D02G310900.1	TraesCS2D02G310900	543	523	1.5
tae-miR9664-3p	TraesCS2D02G511700.1	TraesCS2D02G511700	425	406	2.5
tae-miR9664-3p	TraesCS2D02G511700.2	TraesCS2D02G511700	425	406	2.5
tae-miR9664-3p	TraesCS2D02G541000.1	TraesCS2D02G541000	454	434	2
tae-miR9664-3p	TraesCS2D02G579000.1	TraesCS2D02G579000	534	514	2
tae-miR9664-3p	TraesCS3A02G008000.1	TraesCS3A02G008000	631	611	2.5
tae-miR9664-3p	TraesCS3A02G008100.1	TraesCS3A02G008100	217	197	2.5
tae-miR9664-3p	TraesCS3A02G009200.1	TraesCS3A02G009200	456	437	2
tae-miR9664-3p	TraesCS3A02G009200.2	TraesCS3A02G009200	456	437	2
tae-miR9664-3p	TraesCS3A02G032300.1	TraesCS3A02G032300	836	816	2.2
tae-miR9664-3p	TraesCS3A02G054600.1	TraesCS3A02G054600	185	165	2
tae-miR9664-3p	TraesCS3A02G076000.1	TraesCS3A02G076000	242	222	2
tae-miR9664-3p	TraesCS3A02G247700.1	TraesCS3A02G247700	191	171	2.5
tae-miR9664-3p	TraesCS3A02G277500.1	TraesCS3A02G277500	944	924	2
tae-miR9664-3p	TraesCS3B02G031900.1	TraesCS3B02G031900	251	231	2.5
tae-miR9664-3p	TraesCS3B02G032200.1	TraesCS3B02G032200	251	231	2.2
tae-miR9664-3p	TraesCS3B02G066500.1	TraesCS3B02G066500	248	228	2
tae-miR9664-3p	TraesCS3B02G311700.1	TraesCS3B02G311700	1055	1035	2
tae-miR9664-3p	TraesCS3B02G541100.1	TraesCS3B02G541100	606	586	2
tae-miR9664-3p	TraesCS3D02G076100.1	TraesCS3D02G076100	973	953	1
tae-miR9664-3p	TraesCS3D02G277800.1	TraesCS3D02G277800	1235	1215	2.2
tae-miR9664-3p	TraesCS3D02G485300.1	TraesCS3D02G485300	490	470	2
tae-miR9664-3p	TraesCS3D02G485300.2	TraesCS3D02G485300	490	470	2
tae-miR9664-3p	TraesCS4A02G048600.1	TraesCS4A02G048600	587	568	2.5
tae-miR9664-3p	TraesCS4A02G084500.1	TraesCS4A02G084500	1880	1861	2.5	Rho GTPase-activating protein REN1 [Source:Projected from Arabidopsis thaliana (AT4G24580) UniProtKB/Swiss-Prot;Acc:F4JQZ3]
tae-miR9664-3p	TraesCS4A02G084500.2	TraesCS4A02G084500	1577	1558	2.5	Rho GTPase-activating protein REN1 [Source:Projected from Arabidopsis thaliana (AT4G24580) UniProtKB/Swiss-Prot;Acc:F4JQZ3]
tae-miR9664-3p	TraesCS4A02G223500.1	TraesCS4A02G223500	335	315	2
tae-miR9664-3p	TraesCS4A02G349800.1	TraesCS4A02G349800	1381	1361	2.2
tae-miR9664-3p	TraesCS4A02G400800.2	TraesCS4A02G400800	267	247	2.5
tae-miR9664-3p	TraesCS4A02G458200.1	TraesCS4A02G458200	395	374	2.5
tae-miR9664-3p	TraesCS4A02G458200.2	TraesCS4A02G458200	395	374	2.5
tae-miR9664-3p	TraesCS4A02G461700.1	TraesCS4A02G461700	284	265	1.8
tae-miR9664-3p	TraesCS4B02G092600.1	TraesCS4B02G092600	327	307	2
tae-miR9664-3p	TraesCS4B02G093100.1	TraesCS4B02G093100	239	219	2.5
tae-miR9664-3p	TraesCS4B02G219700.1	TraesCS4B02G219700	1826	1807	2.5	Rho GTPase-activating protein REN1 [Source:Projected from Arabidopsis thaliana (AT4G24580) UniProtKB/Swiss-Prot;Acc:F4JQZ3]
tae-miR9664-3p	TraesCS4B02G320500.2	TraesCS4B02G320500	926	906	2.5
tae-miR9664-3p	TraesCS4B02G320500.3	TraesCS4B02G320500	926	906	2.5
tae-miR9664-3p	TraesCS4D02G002300.1	TraesCS4D02G002300	236	215	2.2
tae-miR9664-3p	TraesCS4D02G006500.1	TraesCS4D02G006500	371	351	2.5
tae-miR9664-3p	TraesCS4D02G089400.1	TraesCS4D02G089400	329	309	2
tae-miR9664-3p	TraesCS4D02G089800.1	TraesCS4D02G089800	289	269	2.5
tae-miR9664-3p	TraesCS4D02G089800.2	TraesCS4D02G089800	655	635	2.5
tae-miR9664-3p	TraesCS4D02G220100.1	TraesCS4D02G220100	1826	1807	2.5	Rho GTPase-activating protein REN1 [Source:Projected from Arabidopsis thaliana (AT4G24580) UniProtKB/Swiss-Prot;Acc:F4JQZ3]
tae-miR9664-3p	TraesCS4D02G317000.2	TraesCS4D02G317000	55	35	2.5
tae-miR9664-3p	TraesCS4D02G317000.3	TraesCS4D02G317000	954	934	2.5
tae-miR9664-3p	TraesCS4D02G317000.4	TraesCS4D02G317000	954	934	2.5
tae-miR9664-3p	TraesCS5A02G028900.1	TraesCS5A02G028900	259	239	2.5
tae-miR9664-3p	TraesCS5A02G073300.1	TraesCS5A02G073300	354	333	2.2
tae-miR9664-3p	TraesCS5A02G087400.1	TraesCS5A02G087400	245	225	2.5
tae-miR9664-3p	TraesCS5A02G087500.1	TraesCS5A02G087500	239	219	1.5
tae-miR9664-3p	TraesCS5A02G106300.1	TraesCS5A02G106300	134	115	2.5	Exocyst complex component SEC10a [Source:Projected from Arabidopsis thaliana (AT5G12370) UniProtKB/Swiss-Prot;Acc:X5JA13]
tae-miR9664-3p	TraesCS5A02G141700.1	TraesCS5A02G141700	1191	1172	2.2
tae-miR9664-3p	TraesCS5A02G201200.1	TraesCS5A02G201200	187	167	2.2	Zinc finger AN1 domain-containing stress-associated protein 12 [Source:Projected from Arabidopsis thaliana (AT3G28210) UniProtKB/Swiss-Prot;Acc:Q67YE6]
tae-miR9664-3p	TraesCS5A02G274000.1	TraesCS5A02G274000	410	390	2.5
tae-miR9664-3p	TraesCS5A02G380700.1	TraesCS5A02G380700	657	637	1.5
tae-miR9664-3p	TraesCS5B02G014000.1	TraesCS5B02G014000	340	320	1.5
tae-miR9664-3p	TraesCS5B02G022400.1	TraesCS5B02G022400	394	374	2
tae-miR9664-3p	TraesCS5B02G031600.1	TraesCS5B02G031600	558	538	1.5
tae-miR9664-3p	TraesCS5B02G093500.1	TraesCS5B02G093500	239	219	2.5
tae-miR9664-3p	TraesCS5B02G111300.2	TraesCS5B02G111300	178	159	2.5	Exocyst complex component SEC10a [Source:Projected from Arabidopsis thaliana (AT5G12370) UniProtKB/Swiss-Prot;Acc:X5JA13]
tae-miR9664-3p	TraesCS5B02G200000.1	TraesCS5B02G200000	189	169	2.2	Zinc finger AN1 domain-containing stress-associated protein 12 [Source:Projected from Arabidopsis thaliana (AT3G28210) UniProtKB/Swiss-Prot;Acc:Q67YE6]
tae-miR9664-3p	TraesCS5B02G229300.1	TraesCS5B02G229300	401	381	2
tae-miR9664-3p	TraesCS5B02G273400.1	TraesCS5B02G273400	421	401	2.5
tae-miR9664-3p	TraesCS5B02G384300.1	TraesCS5B02G384300	576	556	1.5
tae-miR9664-3p	TraesCS5B02G401100.1	TraesCS5B02G401100	523	503	1.5
tae-miR9664-3p	TraesCS5B02G420600.1	TraesCS5B02G420600	428	409	1.5
tae-miR9664-3p	TraesCS5B02G420600.2	TraesCS5B02G420600	428	409	1.5
tae-miR9664-3p	TraesCS5B02G420600.3	TraesCS5B02G420600	428	409	1.5
tae-miR9664-3p	TraesCS5B02G422500.1	TraesCS5B02G422500	435	415	1.5
tae-miR9664-3p	TraesCS5B02G508100.1	TraesCS5B02G508100	248	228	2
tae-miR9664-3p	TraesCS5B02G521200.1	TraesCS5B02G521200	1250	1230	2.2
tae-miR9664-3p	TraesCS5B02G563600.1	TraesCS5B02G563600	322	302	2.5
tae-miR9664-3p	TraesCS5D02G021700.1	TraesCS5D02G021700	374	354	1.5
tae-miR9664-3p	TraesCS5D02G026800.1	TraesCS5D02G026800	438	418	1.5
tae-miR9664-3p	TraesCS5D02G031000.1	TraesCS5D02G031000	341	321	2
tae-miR9664-3p	TraesCS5D02G086400.1	TraesCS5D02G086400	363	342	2.2
tae-miR9664-3p	TraesCS5D02G098500.1	TraesCS5D02G098500	561	541	1.5
tae-miR9664-3p	TraesCS5D02G098800.1	TraesCS5D02G098800	64	44	2
tae-miR9664-3p	TraesCS5D02G098800.2	TraesCS5D02G098800	626	606	2
tae-miR9664-3p	TraesCS5D02G117200.1	TraesCS5D02G117200	62	43	2.5	Exocyst complex component SEC10a [Source:Projected from Arabidopsis thaliana (AT5G12370) UniProtKB/Swiss-Prot;Acc:X5JA13]
tae-miR9664-3p	TraesCS5D02G150500.1	TraesCS5D02G150500	1161	1142	2.2
tae-miR9664-3p	TraesCS5D02G207400.1	TraesCS5D02G207400	181	161	2.2	Zinc finger AN1 domain-containing stress-associated protein 12 [Source:Projected from Arabidopsis thaliana (AT3G28210) UniProtKB/Swiss-Prot;Acc:Q67YE6]
tae-miR9664-3p	TraesCS5D02G237000.1	TraesCS5D02G237000	251	230	2.5
tae-miR9664-3p	TraesCS5D02G237000.2	TraesCS5D02G237000	251	230	2.5
tae-miR9664-3p	TraesCS5D02G390500.1	TraesCS5D02G390500	537	517	1.5
tae-miR9664-3p	TraesCS5D02G405600.1	TraesCS5D02G405600	557	537	2
tae-miR9664-3p	TraesCS5D02G429000.1	TraesCS5D02G429000	248	228	1.5
tae-miR9664-3p	TraesCS5D02G522000.1	TraesCS5D02G522000	287	267	2.2
tae-miR9664-3p	TraesCS5D02G557600.1	TraesCS5D02G557600	257	237	2.5
tae-miR9664-3p	TraesCS5D02G557600.2	TraesCS5D02G557600	257	237	2.5
tae-miR9664-3p	TraesCS6A02G068600.1	TraesCS6A02G068600	335	314	2.5
tae-miR9664-3p	TraesCS6A02G356900.1	TraesCS6A02G356900	350	330	2.5
tae-miR9664-3p	TraesCS6B02G013300.1	TraesCS6B02G013300	339	320	2
tae-miR9664-3p	TraesCS6B02G013300.2	TraesCS6B02G013300	339	320	2
tae-miR9664-3p	TraesCS6B02G021300.1	TraesCS6B02G021300	532	512	1
tae-miR9664-3p	TraesCS6B02G041900.1	TraesCS6B02G041900	360	341	1.5
tae-miR9664-3p	TraesCS6B02G092500.1	TraesCS6B02G092500	262	241	2.5
tae-miR9664-3p	TraesCS6B02G092500.2	TraesCS6B02G092500	262	241	2.5
tae-miR9664-3p	TraesCS6B02G340900.1	TraesCS6B02G340900	299	279	2
tae-miR9664-3p	TraesCS6B02G457800.1	TraesCS6B02G457800	344	324	2.5
tae-miR9664-3p	TraesCS6B02G457800.2	TraesCS6B02G457800	344	324	2.5
tae-miR9664-3p	TraesCS6B02G459200.1	TraesCS6B02G459200	344	324	2.5
tae-miR9664-3p	TraesCS6B02G464100.1	TraesCS6B02G464100	245	225	2.5
tae-miR9664-3p	TraesCS6D02G011500.1	TraesCS6D02G011500	359	339	2.5
tae-miR9664-3p	TraesCS6D02G204600.1	TraesCS6D02G204600	227	207	2
tae-miR9664-3p	TraesCS6D02G404300.1	TraesCS6D02G404300	300	280	2.5
tae-miR9664-3p	TraesCS7A02G021700.1	TraesCS7A02G021700	510	490	2.2
tae-miR9664-3p	TraesCS7A02G022900.1	TraesCS7A02G022900	593	574	2.2
tae-miR9664-3p	TraesCS7A02G027700.1	TraesCS7A02G027700	325	305	1.5
tae-miR9664-3p	TraesCS7A02G044100.1	TraesCS7A02G044100	230	210	2.5
tae-miR9664-3p	TraesCS7A02G268300.1	TraesCS7A02G268300	260	240	2
tae-miR9664-3p	TraesCS7A02G388700.1	TraesCS7A02G388700	531	511	2.5
tae-miR9664-3p	TraesCS7A02G412800.1	TraesCS7A02G412800	299	279	2
tae-miR9664-3p	TraesCS7A02G464600.1	TraesCS7A02G464600	412	392	2.5
tae-miR9664-3p	TraesCS7A02G464700.1	TraesCS7A02G464700	485	466	1.5
tae-miR9664-3p	TraesCS7A02G535200.1	TraesCS7A02G535200	224	204	2.5
tae-miR9664-3p	TraesCS7A02G553600.1	TraesCS7A02G553600	424	404	2.5
tae-miR9664-3p	TraesCS7A02G561100.1	TraesCS7A02G561100	360	341	2.5
tae-miR9664-3p	TraesCS7B02G013600.1	TraesCS7B02G013600	261	241	2
tae-miR9664-3p	TraesCS7B02G016600.1	TraesCS7B02G016600	245	225	1
tae-miR9664-3p	TraesCS7B02G071200.1	TraesCS7B02G071200	443	423	1.5
tae-miR9664-3p	TraesCS7B02G399500.1	TraesCS7B02G399500	415	395	2.5
tae-miR9664-3p	TraesCS7B02G399700.1	TraesCS7B02G399700	416	396	2.5
tae-miR9664-3p	TraesCS7B02G460200.1	TraesCS7B02G460200	254	235	2.2
tae-miR9664-3p	TraesCS7B02G460200.2	TraesCS7B02G460200	254	235	2.2
tae-miR9664-3p	TraesCS7B02G460500.1	TraesCS7B02G460500	254	235	2.2
tae-miR9664-3p	TraesCS7B02G460500.2	TraesCS7B02G460500	254	235	2.2
tae-miR9664-3p	TraesCS7B02G461500.1	TraesCS7B02G461500	403	383	2.5
tae-miR9664-3p	TraesCS7B02G477100.1	TraesCS7B02G477100	374	354	2.5
tae-miR9664-3p	TraesCS7B02G477200.1	TraesCS7B02G477200	242	222	2.5
tae-miR9664-3p	TraesCS7B02G482800.1	TraesCS7B02G482800	289	269	2.5
tae-miR9664-3p	TraesCS7B02G482800.2	TraesCS7B02G482800	289	269	2.5
tae-miR9664-3p	TraesCS7B02G486600.1	TraesCS7B02G486600	239	219	2.2
tae-miR9664-3p	TraesCS7B02G493900.1	TraesCS7B02G493900	248	228	2
tae-miR9664-3p	TraesCS7B02G499900.1	TraesCS7B02G499900	344	324	1.5
tae-miR9664-3p	TraesCS7B02G499900.2	TraesCS7B02G499900	344	324	1.5
tae-miR9664-3p	TraesCS7B02G500100.1	TraesCS7B02G500100	248	228	2.5
tae-miR9664-3p	TraesCS7D02G006400.1	TraesCS7D02G006400	447	427	2.5
tae-miR9664-3p	TraesCS7D02G006500.1	TraesCS7D02G006500	385	365	2.5
tae-miR9664-3p	TraesCS7D02G006500.2	TraesCS7D02G006500	385	365	2.5
tae-miR9664-3p	TraesCS7D02G024700.1	TraesCS7D02G024700	382	362	1.5
tae-miR9664-3p	TraesCS7D02G039700.1	TraesCS7D02G039700	44	24	2.5
tae-miR9664-3p	TraesCS7D02G039900.1	TraesCS7D02G039900	95	75	2.5
tae-miR9664-3p	TraesCS7D02G096000.1	TraesCS7D02G096000	486	466	2
tae-miR9664-3p	TraesCS7D02G116500.1	TraesCS7D02G116500	245	225	2
tae-miR9664-3p	TraesCS7D02G131200.1	TraesCS7D02G131200	233	213	2.5
tae-miR9664-3p	TraesCS7D02G452200.1	TraesCS7D02G452200	254	234	2.5
tae-miR9664-3p	TraesCS7D02G452400.1	TraesCS7D02G452400	414	395	1.5
tae-miR9664-3p	TraesCS7D02G479800.1	TraesCS7D02G479800	432	412	2.5
tae-miR9664-3p	TraesCS7D02G479800.2	TraesCS7D02G479800	432	412	2.5
tae-miR9664-3p	TraesCS7D02G525800.1	TraesCS7D02G525800	321	301	2.5
tae-miR9664-3p	TraesCS7D02G540000.1	TraesCS7D02G540000	335	315	2.5
tae-miR9664-3p	TraesCSU02G013900.1	TraesCSU02G013900	388	368	2
tae-miR9664-3p	TraesCSU02G053800.1	TraesCSU02G053800	620	601	2.5
tae-miR9664-3p	TraesCSU02G072100.1	TraesCSU02G072100	304	284	2.2
tae-miR9664-3p	TraesCSU02G090000.1	TraesCSU02G090000	251	231	1
tae-miR9664-3p	TraesCSU02G133300.1	TraesCSU02G133300	385	364	2.5
tae-miR9664-3p	TraesCSU02G133300.2	TraesCSU02G133300	385	364	2.5
tae-miR9664-3p	TraesCSU02G157800.1	TraesCSU02G157800	146	126	2.5
tae-miR9664-3p	TraesCSU02G180000.1	TraesCSU02G180000	372	352	2
tae-miR9664-3p	TraesCSU02G224800.1	TraesCSU02G224800	230	210	2.5
tae-miR9664-3p	TraesCSU02G230700.1	TraesCSU02G230700	240	219	2.5
tae-miR9664-3p	TraesCSU02G244700.1	TraesCSU02G244700	299	279	2
tae-miR9664-3p	TraesCSU02G244800.1	TraesCSU02G244800	251	231	2
tae-miR9670-3p	TraesCS2A02G542300.1	TraesCS2A02G542300	184	164	2
tae-miR9670-3p	TraesCS3A02G245700.1	TraesCS3A02G245700	1050	1030	2.5
tae-miR9670-3p	TraesCS3A02G245700.2	TraesCS3A02G245700	3065	3045	2.5
tae-miR9670-3p	TraesCS3B02G230100.1	TraesCS3B02G230100	2561	2541	2.5
tae-miR9670-3p	TraesCS3B02G230100.2	TraesCS3B02G230100	2561	2541	2.5
tae-miR9670-3p	TraesCS3B02G230100.3	TraesCS3B02G230100	1248	1228	2.5
tae-miR9670-3p	TraesCS3B02G273900.1	TraesCS3B02G273900	3054	3034	2.5
tae-miR9670-3p	TraesCS3B02G273900.2	TraesCS3B02G273900	3054	3034	2.5
tae-miR9670-3p	TraesCS3B02G273900.3	TraesCS3B02G273900	1809	1789	2.5
tae-miR9670-3p	TraesCS3B02G507100.1	TraesCS3B02G507100	1601	1580	2.5
tae-miR9670-3p	TraesCS3D02G245800.1	TraesCS3D02G245800	3635	3615	2.5
tae-miR9670-3p	TraesCS3D02G245800.2	TraesCS3D02G245800	3635	3615	2.5
tae-miR9670-3p	TraesCS3D02G245800.3	TraesCS3D02G245800	3735	3715	2.5
tae-miR9670-3p	TraesCS4A02G201800.1	TraesCS4A02G201800	179	159	2.5
tae-miR9670-3p	TraesCS4A02G219000.1	TraesCS4A02G219000	807	787	2.5
tae-miR9670-3p	TraesCS4B02G035100.1	TraesCS4B02G035100	539	519	2.5
tae-miR9670-3p	TraesCS4B02G106000.1	TraesCS4B02G106000	206	186	2.5
tae-miR9670-3p	TraesCS4B02G303300.1	TraesCS4B02G303300	90	69	2.5
tae-miR9670-3p	TraesCS4D02G045800.1	TraesCS4D02G045800	1042	1022	2.5	Coatomer subunit alpha [Source:UniProtKB/TrEMBL;Acc:A0A1D6DJG7]
tae-miR9670-3p	TraesCS5D02G111000.1	TraesCS5D02G111000	2403	2383	2.5
tae-miR9670-3p	TraesCS5D02G111000.2	TraesCS5D02G111000	2403	2383	2.5
tae-miR9670-3p	TraesCS5D02G111000.3	TraesCS5D02G111000	2337	2317	2.5
tae-miR9670-3p	TraesCS5D02G111000.4	TraesCS5D02G111000	2175	2155	2.5
tae-miR9670-3p	TraesCS6A02G188400.1	TraesCS6A02G188400	852	831	2.5
tae-miR9670-3p	TraesCS6B02G375700.1	TraesCS6B02G375700	216	196	2.5
tae-miR9670-3p	TraesCS6D02G010700.1	TraesCS6D02G010700	59	39	2.5
tae-miR9670-3p	TraesCS6D02G177100.1	TraesCS6D02G177100	762	741	2.5
tae-miR9670-3p	TraesCS7A02G230900.1	TraesCS7A02G230900	522	502	2	Serine/threonine-protein kinase [Source:UniProtKB/TrEMBL;Acc:W5HDK5]
tae-miR9670-3p	TraesCS7B02G196400.1	TraesCS7B02G196400	482	462	2
tae-miR9670-3p	TraesCS7B02G196400.2	TraesCS7B02G196400	482	462	2
tae-miR9670-3p	TraesCSU02G154000.1	TraesCSU02G154000	59	39	2.5
tae-miR9670-3p	TraesCSU02G202400.1	TraesCSU02G202400	59	39	2.5
tae-miR9672b	TraesCS5B02G509700.1	TraesCS5B02G509700	2919	2900	2.5
tae-miR9672b	TraesCS7D02G383200.1	TraesCS7D02G383200	1952	1933	2.5	Replication factor C subunit 1 [Source:UniProtKB/TrEMBL;Acc:W5I2K0]
tae-miR9676-5p	TraesCS1A02G023000.1	TraesCS1A02G023000	1715	1695	2.5
tae-miR9676-5p	TraesCS1D02G298000.1	TraesCS1D02G298000	2114	2094	2.5
tae-miR9676-5p	TraesCS3B02G046300.1	TraesCS3B02G046300	55	35	2.5
tae-miR9676-5p	TraesCS3B02G193000.1	TraesCS3B02G193000	168	147	1.5
tae-miR9676-5p	TraesCS3D02G021600.1	TraesCS3D02G021600	402	382	2.5
tae-miR9676-5p	TraesCS3D02G021600.2	TraesCS3D02G021600	402	382	2.5
tae-miR9676-5p	TraesCS5A02G400100.1	TraesCS5A02G400100	1362	1341	2.5	Similar to Protein kinase CK2, alpha subunit [Source: Projected from Oryza sativa (Os03g0762000)]
tae-miR9676-5p	TraesCS5D02G410000.1	TraesCS5D02G410000	1305	1284	2.5	Similar to Protein kinase CK2, alpha subunit [Source: Projected from Oryza sativa (Os03g0762000)]
tae-miR9676-5p	TraesCS7A02G200100.1	TraesCS7A02G200100	1001	981	2.2
tae-miR9676-5p	TraesCS7D02G202900.1	TraesCS7D02G202900	845	825	2.2
tae-miR9677b	TraesCS1A02G206600.1	TraesCS1A02G206600	496	475	2
tae-miR9677b	TraesCS1A02G206600.2	TraesCS1A02G206600	496	475	2
tae-miR9677b	TraesCS1A02G279500.1	TraesCS1A02G279500	342	322	2	LSD1-type zinc finger protein [Source:UniProtKB/TrEMBL;Acc:A5HSI2]
tae-miR9677b	TraesCS1A02G279500.2	TraesCS1A02G279500	342	322	2	LSD1-type zinc finger protein [Source:UniProtKB/TrEMBL;Acc:A5HSI2]
tae-miR9677b	TraesCS1A02G279500.3	TraesCS1A02G279500	342	322	2	LSD1-type zinc finger protein [Source:UniProtKB/TrEMBL;Acc:A5HSI2]
tae-miR9677b	TraesCS1A02G343000.1	TraesCS1A02G343000	528	508	2.2
tae-miR9677b	TraesCS1A02G343000.2	TraesCS1A02G343000	417	397	2.2
tae-miR9677b	TraesCS1A02G381900.1	TraesCS1A02G381900	372	352	2.5
tae-miR9677b	TraesCS1B02G092200.1	TraesCS1B02G092200	124	104	2.5
tae-miR9677b	TraesCS1B02G220200.1	TraesCS1B02G220200	150	129	2
tae-miR9677b	TraesCS1B02G288600.1	TraesCS1B02G288600	244	224	2	LSD1-type zinc finger protein [Source:UniProtKB/TrEMBL;Acc:A5HSI2]
tae-miR9677b	TraesCS1B02G288600.2	TraesCS1B02G288600	266	246	2	LSD1-type zinc finger protein [Source:UniProtKB/TrEMBL;Acc:A5HSI2]
tae-miR9677b	TraesCS1B02G288600.3	TraesCS1B02G288600	266	246	2	LSD1-type zinc finger protein [Source:UniProtKB/TrEMBL;Acc:A5HSI2]
tae-miR9677b	TraesCS1B02G356200.1	TraesCS1B02G356200	632	612	2.2
tae-miR9677b	TraesCS1D02G209900.1	TraesCS1D02G209900	153	133	2
tae-miR9677b	TraesCS1D02G209900.2	TraesCS1D02G209900	153	133	2
tae-miR9677b	TraesCS1D02G278800.1	TraesCS1D02G278800	255	235	2	LSD1-type zinc finger protein [Source:UniProtKB/TrEMBL;Acc:A5HSI2]
tae-miR9677b	TraesCS1D02G278800.2	TraesCS1D02G278800	255	235	2	LSD1-type zinc finger protein [Source:UniProtKB/TrEMBL;Acc:A5HSI2]
tae-miR9677b	TraesCS1D02G345200.1	TraesCS1D02G345200	605	585	2.2
tae-miR9677b	TraesCS2A02G144400.1	TraesCS2A02G144400	414	395	2.5
tae-miR9677b	TraesCS2A02G183500.1	TraesCS2A02G183500	322	301	2.5
tae-miR9677b	TraesCS2A02G462300.1	TraesCS2A02G462300	175	155	2	Glycosyltransferase [Source:UniProtKB/TrEMBL;Acc:W5ASX0]
tae-miR9677b	TraesCS2A02G562000.1	TraesCS2A02G562000	231	211	2.5	Glycosyltransferase [Source:UniProtKB/TrEMBL;Acc:W5APS1]
tae-miR9677b	TraesCS2A02G562000.2	TraesCS2A02G562000	171	151	2.5	Glycosyltransferase [Source:UniProtKB/TrEMBL;Acc:W5APS1]
tae-miR9677b	TraesCS2B02G483900.1	TraesCS2B02G483900	116	96	2	Glycosyltransferase [Source:UniProtKB/TrEMBL;Acc:A0A1D5TSV0]
tae-miR9677b	TraesCS2B02G624400.1	TraesCS2B02G624400	120	100	2.5	Glycosyltransferase [Source:UniProtKB/TrEMBL;Acc:A0A1D5U3I3]
tae-miR9677b	TraesCS2D02G191400.1	TraesCS2D02G191400	273	252	2.5
tae-miR9677b	TraesCS2D02G462500.1	TraesCS2D02G462500	270	250	2	Glycosyltransferase [Source:UniProtKB/TrEMBL;Acc:A0A1D5UGM1]
tae-miR9677b	TraesCS2D02G462700.1	TraesCS2D02G462700	125	105	2	Glycosyltransferase [Source:UniProtKB/TrEMBL;Acc:W5BR17]
tae-miR9677b	TraesCS2D02G503100.1	TraesCS2D02G503100	273	253	2.5
tae-miR9677b	TraesCS3B02G525100.1	TraesCS3B02G525100	804	784	2.5
tae-miR9677b	TraesCS4A02G380600.1	TraesCS4A02G380600	844	825	2.5
tae-miR9677b	TraesCS4A02G484100.1	TraesCS4A02G484100	384	364	2.5
tae-miR9677b	TraesCS5A02G214200.1	TraesCS5A02G214200	1572	1552	2.5
tae-miR9677b	TraesCS5A02G534100.1	TraesCS5A02G534100	45	25	2.2
tae-miR9677b	TraesCS5A02G534100.2	TraesCS5A02G534100	489	469	2.2
tae-miR9677b	TraesCS5A02G534100.3	TraesCS5A02G534100	666	646	2.2
tae-miR9677b	TraesCS5D02G217700.1	TraesCS5D02G217700	1433	1413	2.5
tae-miR9677b	TraesCS6A02G115300.1	TraesCS6A02G115300	279	258	2.5
tae-miR9677b	TraesCS6A02G223700.1	TraesCS6A02G223700	315	294	2.5	Cryptochrome 2, blue light photoreceptor, Promotion of flowering tim [Source: Projected from Oryza sativa (Os02g0625000)]
tae-miR9677b	TraesCS6A02G223700.2	TraesCS6A02G223700	315	294	2.5	Cryptochrome 2, blue light photoreceptor, Promotion of flowering tim [Source: Projected from Oryza sativa (Os02g0625000)]
tae-miR9677b	TraesCS6B02G142900.1	TraesCS6B02G142900	288	267	2.5
tae-miR9677b	TraesCS7A02G526900.1	TraesCS7A02G526900	371	351	2.5	WAT1-related protein [Source:UniProtKB/TrEMBL;Acc:A0A341Y643]
tae-miR9677b	TraesCS7B02G136100.1	TraesCS7B02G136100	458	438	2.5
tae-miR9677b	TraesCS7B02G252800.1	TraesCS7B02G252800	619	599	2.2
tae-miR9677b	TraesCS7D02G239500.1	TraesCS7D02G239500	355	335	2.5
tae-miR9775	TraesCS2A02G092500.1	TraesCS2A02G092500	2773	2753	2.5
tae-miR9775	TraesCS3D02G474400.1	TraesCS3D02G474400	4613	4592	1.5
tae-miR9775	TraesCS3D02G474400.2	TraesCS3D02G474400	4421	4400	1.5
tae-miR9775	TraesCS7A02G031300.1	TraesCS7A02G031300	1768	1748	2
tae-miR9775	TraesCS7D02G005400.1	TraesCS7D02G005400	2027	2007	2
tae-miR9775	TraesCS7D02G007900.1	TraesCS7D02G007900	2265	2245	2.5
tae-miR9775	TraesCS7D02G027700.1	TraesCS7D02G027700	1992	1972	2
tae-miR9775	TraesCS7D02G027700.2	TraesCS7D02G027700	2160	2140	2
tae-miR9776	TraesCS2B02G618900.1	TraesCS2B02G618900	60	40	2.5
tae-miR9776	TraesCS2D02G549500.1	TraesCS2D02G549500	63	43	2.5
tae-miR9776	TraesCS3A02G108000.1	TraesCS3A02G108000	21	1	2.2	R2R3-MYB protein [Source:UniProtKB/TrEMBL;Acc:G9DR71]
tae-miR9776	TraesCS3A02G113600.1	TraesCS3A02G113600	744	724	2.5
tae-miR9776	TraesCS3B02G052100.1	TraesCS3B02G052100	66	46	2.5
tae-miR9776	TraesCS3B02G133000.1	TraesCS3B02G133000	998	978	2.5
tae-miR9776	TraesCS3B02G141300.1	TraesCS3B02G141300	580	559	2.5
tae-miR9776	TraesCS3B02G565900.1	TraesCS3B02G565900	151	131	2.5
tae-miR9776	TraesCS3D02G115900.1	TraesCS3D02G115900	1062	1042	2.5
tae-miR9776	TraesCS4A02G094400.1	TraesCS4A02G094400	625	604	2.5
tae-miR9776	TraesCS4B02G210000.1	TraesCS4B02G210000	488	467	2.5
tae-miR9776	TraesCS4D02G004700.1	TraesCS4D02G004700	60	40	2.5
tae-miR9776	TraesCS4D02G210800.1	TraesCS4D02G210800	533	512	2.5
tae-miR9776	TraesCS5A02G093100.1	TraesCS5A02G093100	626	606	2.5
tae-miR9776	TraesCS5A02G216400.1	TraesCS5A02G216400	248	227	2.5
tae-miR9776	TraesCS5A02G216400.2	TraesCS5A02G216400	248	227	2.5
tae-miR9776	TraesCS5B02G099200.1	TraesCS5B02G099200	526	506	2.5
tae-miR9776	TraesCS5B02G099200.2	TraesCS5B02G099200	595	575	2.5
tae-miR9776	TraesCS5B02G099200.3	TraesCS5B02G099200	613	593	2.5
tae-miR9776	TraesCS5B02G215300.1	TraesCS5B02G215300	256	235	2.5
tae-miR9776	TraesCS5B02G350100.1	TraesCS5B02G350100	161	141	2.5
tae-miR9776	TraesCS5B02G364700.1	TraesCS5B02G364700	1254	1234	2.5
tae-miR9776	TraesCS5D02G105400.1	TraesCS5D02G105400	596	576	2.5
tae-miR9776	TraesCS5D02G224500.1	TraesCS5D02G224500	266	245	2.5
tae-miR9776	TraesCS5D02G544100.1	TraesCS5D02G544100	60	40	2.5
tae-miR9776	TraesCS6A02G263700.1	TraesCS6A02G263700	897	878	2.5	RING-type E3 ubiquitin transferase [Source:UniProtKB/TrEMBL;Acc:A0A341WM75]
tae-miR9776	TraesCS6A02G414600.1	TraesCS6A02G414600	60	40	2.5
tae-miR9776	TraesCS6B02G290700.1	TraesCS6B02G290700	900	881	2.5	RING-type E3 ubiquitin transferase [Source:UniProtKB/TrEMBL;Acc:A0A341XAF3]
tae-miR9776	TraesCS6D02G251200.1	TraesCS6D02G251200	903	884	2.5	RING-type E3 ubiquitin transferase [Source:UniProtKB/TrEMBL;Acc:A0A341XWS4]
tae-miR9776	TraesCS7A02G054100.1	TraesCS7A02G054100	473	454	2.5
tae-miR9776	TraesCS7B02G052400.1	TraesCS7B02G052400	83	63	2.5
tae-miR9776	TraesCS7D02G229300.1	TraesCS7D02G229300	928	908	2.5
tae-miR9776	TraesCS7D02G229300.2	TraesCS7D02G229300	928	908	2.5
