# Supplementary material for: MicroRNA identification and expression analysis of wheat thermo-sensitive male sterile line BNS366 for fertility transformation
Source: Front Plant Sci. 2025 Nov 26;16:1662041. doi: 10.3389/fpls.2025.1662041 (PMC12689989; doi:10.3389/fpls.2025.1662041)
Supplement: Supplementary file 1 [file DataSheet1.zip › Supplementary Materials/Table S9. Analysis of target gene expression patterns in different tissues.xlsx]

## Sheet: Table S9
Table S9. Analysis of target gene expression patterns in different tissues
Category	Term		Count	P Value	Genes
BP	GO:0006353	DNA-templated transcription termination	8	2.51253e-13	TraesCS6B02G027600, TraesCS6D02G023000, TraesCS6A02G020300, TraesCS6B02G023200, TraesCS5B02G448700, TraesCS6B02G043100, TraesCS6B02G059600, TraesCS6B02G028000
BP	GO:0009658	chloroplast organization	7	4.44337e-11	TraesCS6B02G027600, TraesCS6A02G020300, TraesCS6B02G023200, TraesCS5B02G448700, TraesCS6B02G043100, TraesCS6B02G059600, TraesCS6B02G028000
BP	GO:0006355	regulation of DNA-templated transcription	8	2.20428e-05	TraesCS6B02G027600, TraesCS6D02G023000, TraesCS6A02G020300, TraesCS6B02G023200, TraesCS5B02G448700, TraesCS6B02G043100, TraesCS6B02G059600, TraesCS6B02G028000
CC	GO:0005634	nucleus	6	0.212653	TraesCS7B02G357900, TraesCS5D02G454200, TraesCS5B02G451400, TraesCS7A02G458700, TraesCS7D02G446700, TraesCS7D02G383200
CC	GO:0009507	chloroplast	7	5.09938e-06	TraesCS6B02G027600, TraesCS6A02G020300, TraesCS6B02G023200, TraesCS5B02G448700, TraesCS6B02G043100, TraesCS6B02G059600, TraesCS6B02G028000
CC	GO:0003824	catalytic activity	3	0.00109564	TraesCS7B02G357900, TraesCS7A02G458700, TraesCS7D02G446700
MF	GO:0003677	DNA binding	6	0.00858385	TraesCS3D02G154500, TraesCS3B02G251700, TraesCS7B02G357900, TraesCS7A02G458700, TraesCS7D02G446700, TraesCS7D02G383200
MF	GO:0003690	double-stranded DNA binding	8	6.93683e-11	TraesCS6B02G027600, TraesCS6D02G023000, TraesCS6A02G020300, TraesCS6B02G023200, TraesCS5B02G448700, TraesCS6B02G043100, TraesCS6B02G059600, TraesCS6B02G028000
